# Supplementary material for: First Isolation and Characterization of Three Strains of Porcine Sapelovirus in Yunnan Province, China
Source: Viruses. 2025 Mar 31;17(4):505. doi: 10.3390/v17040505 (PMC12030907; doi:10.3390/v17040505)
Supplement: Supplementary file 1 [file viruses-17-00505-s001.zip]

Archive with 3 entries (2 files):
- Supplementary File/Table S1 Nucleotide identity.xlsx
- Supplementary File/Table S2 Amino acid identity.xlsx
- Supplementary File/
