# Supplementary material for: First Isolation and Characterization of Three Strains of Porcine Sapelovirus in Yunnan Province, China
Source: Viruses. 2025 Mar 31;17(4):505. doi: 10.3390/v17040505 (PMC12030907; doi:10.3390/v17040505)
Supplement: Supplementary file 1 [file viruses-17-00505-s001.zip › Supplementary File/Table S1 Nucleotide identity.xlsx]

## Sheet: Nucleotide identity
Group	CDS	CDS	CDS	L	L	L	VP4	VP4	VP4	VP2	VP2	VP2	VP3	VP3	VP3	VP1	VP1	VP1	2A	2A	2A	2B	2B	2B	2C	2C	2C	3A	3A	3A	3B	3B	3B	3C	3C	3C	3D	3D	3D
sample	PSV_isolate_ML15_2023_China_CDS	PSV_isolate_ML16_2023_China_CDS	PSV_isolate_ML19_2023_China_CDS	PSV_isolate_ML15_2023_China_L	PSV_isolate_ML16_2023_China_L	PSV_isolate_ML19_2023_China_L	PSV_isolate_ML15_2023_China_VP4	PSV_isolate_ML16_2023_China_VP4	PSV_isolate_ML19_2023_China_VP4	PSV_isolate_ML15_2023_China_VP2	PSV_isolate_ML16_2023_China_VP2	PSV_isolate_ML19_2023_China_VP2	PSV_isolate_ML15_2023_China_VP3	PSV_isolate_ML16_2023_China_VP3	PSV_isolate_ML19_2023_China_VP3	PSV_isolate_ML15_2023_China_VP1	PSV_isolate_ML16_2023_China_VP1	PSV_isolate_ML19_2023_China_VP1	PSV_isolate_ML15_2023_China_2A	PSV_isolate_ML16_2023_China_2A	PSV_isolate_ML19_2023_China_2A	PSV_isolate_ML15_2023_China_2B	PSV_isolate_ML16_2023_China_2B	PSV_isolate_ML19_2023_China_2B	PSV_isolate_ML15_2023_China_2C	PSV_isolate_ML16_2023_China_2C	PSV_isolate_ML19_2023_China_2C	PSV_isolate_ML15_2023_China_3A	PSV_isolate_ML16_2023_China_3A	PSV_isolate_ML19_2023_China_3A	PSV_isolate_ML15_2023_China_3B	PSV_isolate_ML16_2023_China_3B	PSV_isolate_ML19_2023_China_3B	PSV_isolate_ML15_2023_China_3C	PSV_isolate_ML16_2023_China_3C	PSV_isolate_ML19_2023_China_3C	PSV_isolate_ML15_2023_China_3D	PSV_isolate_ML16_2023_China_3D	PSV_isolate_ML19_2023_China_3D
PSV_isolate_ML15_China_2023	100	98.9	87.3	100	99.2	87.3	100	99.3	75.4	100	98.5	82.9	100	99.4	81.3	100	98.4	73.8	100	98.3	91.8	100	99	88.8	100	99.2	90.9	100	99.3	92	100	100	90.9	100	99	92.3	100	98.9	94
PSV_isolate_ML16_China_2023	98.9	100	87.3	99.2	100	88	99.3	100	76.1	98.5	100	82.2	99.4	100	81.9	98.4	100	74.1	98.3	100	91.1	99	100	88.5	99.2	100	91.2	99.3	100	92	100	100	90.9	99	100	92.1	98.9	100	94
PSV_isolate_ML19_China_2023	87.3	87.3	100	87.3	88	100	75.4	76.1	100	82.9	82.2	100	81.3	81.9	100	73.8	74.1	100	91.8	91.1	100	88.8	88.5	100	90.9	91.2	100	92	92	100	90.9	90.9	100	92.3	92.1	100	94	94	100
HQ875059.1_PSV-1_strain_csh_China_2009	90.4	90.3	86.2	91.6	92.4	91.2	92.4	93	79.8	93.2	92.7	83.3	91.7	92	83	86.9	86.8	72.6	90.5	90.1	89.6	82.5	82.2	88.5	87.6	87.7	87.4	90.6	90	89.6	87.8	87.8	81.8	90.8	91	88.2	93.5	93.4	93.1
MT080999.1_PSV-1_strain_HaN01-CH2019_China_2019	86.1	86.1	86	88.8	89.6	92	81.7	82.3	84.9	79.5	79.2	80.3	77.2	77.2	77.3	72.3	72.8	74.3	88.2	87.9	86.5	89.2	88.8	89.5	91.6	91.5	89.8	89.6	90.3	92.3	93.9	93.9	84.8	91.2	91	91	94.3	94.1	92.9
JX286666.1_PSV-1_strain_YC2011_China_2011	90.2	90.1	87	90	90.8	91.6	79.8	80.5	85.5	88.5	87.8	82.7	89.1	89.1	81.4	88.1	87.7	74.7	88	87.7	89.2	89.5	89.5	88.2	91.1	91.2	89.5	88.6	89.3	89.3	92.4	92.4	89.3	91.2	91.3	90.2	94.4	94.3	94.3
KF539414.1_PSV-1_strain_JD2011_China_2011	90.1	89.9	87	90	90.8	91.6	80.5	79.8	84.9	88.5	87.8	82.7	89.1	89.1	81.4	87.9	87.4	74.5	88	87.7	89.2	89.8	89.8	87.9	91.2	91.3	89.6	90.3	91	90.6	93.9	93.9	87.8	90.2	90.4	90.2	93.8	93.4	94.2
OM328111.1_PSV-1_strain_GS01_China_2021	89.7	89.7	87.2	88.8	89.6	91.2	78.6	79.2	84.2	86.5	86.4	82.3	88.4	89	82.3	89.4	88.8	74.2	90.2	89.9	90.5	88.8	88.5	93.3	89.7	90	89.4	89.3	89.3	90.6	84.8	84.8	84.8	92.4	92.6	91.3	92.9	92.9	93
MN685785.1_PSV-1_strain_SHCM2019_China_2019	88.5	88.5	85.9	90.8	91.6	90.8	79.2	79.8	84.9	89.2	88.5	82.3	89	89.3	80.9	83.7	84	73.7	89	88.4	90.1	87.3	87.3	89.2	88.8	88.9	87.1	85.6	85.6	85.6	89.3	89.3	92.4	89.3	89.5	89.1	91.6	91.5	92.2
MK378966.1_PSV-1_isolate_PoSapV_VIRES_YN02_C1_China_2017	89.5	89.4	87.1	89.6	90.4	93.6	77.9	78.6	86.7	86.5	85.4	82.2	90.4	90.7	82.6	83.9	83.8	73.6	88	87.4	87.9	92.6	92.3	89.2	89.2	89.5	89.5	94	94.6	92.6	98.4	98.4	92.4	91	90.8	91.5	93.9	93.8	93.7
MK378953.1_PSV-1_isolate_PoSapV_VIRES_NM02_C1_China_2017	89.5	89.3	87.7	88.8	89.6	90.8	81.1	81.7	83	87.9	87.2	82.9	89.6	89.8	84	87.8	87.4	75.1	90.1	89.8	91.4	86.6	86.3	92.6	89.9	89.8	90.2	90.3	89.6	91	87.8	87.8	92.4	91.7	91.9	91.7	91.8	91.2	92.5
MK378925.1_PSV-1_isolate_PoSapV_VIRES_HeB04_C1_China_2017	90.5	90.4	87.5	88	88.8	92	79.8	80.5	86.1	89.6	88.7	83	89	89.3	84	87.8	87.9	73.7	89.9	89.5	90.5	93.3	93	88.2	91.9	91.8	90.7	91.3	92	92.6	90.9	90.9	93.9	91.2	91	91.5	93.4	93.3	93
MH626635.1_PSV-1_strain_JXXY-C_China_2017	87.5	87.4	88.7	87.3	88	92.8	76.7	77.3	82.3	82.6	82	85.4	82.4	81.9	84.6	76.4	76.2	79.5	92.7	92.6	91.2	89.5	88.5	92.6	89.5	89.6	89.3	94	94.6	92	89.3	89.3	89.3	90.8	90.8	91.7	93.7	93.5	93.6
MH626634.1_PSV-1_strain_JXXY-a2_China_2017	87.5	87.4	88.7	87.3	88	92.8	76.7	77.3	82.3	82.4	81.9	85.2	82.6	82	84.7	76.5	76.3	79.6	92.7	92.6	91.2	89.5	88.5	92.6	89.5	89.6	89.3	94	94.6	92	89.3	89.3	89.3	90.8	90.8	91.7	93.7	93.5	93.6
MG732814.1_PSV-1_strain_PSV-C_China_2016	87.5	87.4	88.7	87.3	88	92.8	76.7	77.3	82.3	82.6	82	85.4	82.4	81.9	84.6	76.4	76.2	79.5	92.7	92.6	91.2	89.5	88.5	92.6	89.5	89.6	89.3	94	94.6	92	89.3	89.3	89.3	90.8	90.8	91.7	93.7	93.5	93.6
MG732813.1_PSV-1_strain_PSV-A2_China_2016	87.5	87.4	88.7	87.3	88	92.8	76.7	77.3	82.3	82.4	81.9	85.2	82.6	82	84.7	76.5	76.3	79.6	92.7	92.6	91.2	89.5	88.5	92.6	89.5	89.6	89.3	94	94.6	92	89.3	89.3	89.3	90.8	90.8	91.7	93.7	93.5	93.6
KJ463384.1_PSV-1_strain_QT2013_China_2013	91.9	91.9	87.1	92.4	93.2	91.2	91.8	92.5	76.2	94.3	93.5	83.1	92.1	92.4	82.4	87.1	87.2	72.1	89.6	89.2	88.6	86.6	86.3	90.4	92.9	93.2	90.4	92	92.6	92.6	90.9	90.9	90.9	91.7	91.9	93	94.9	94.9	93.9
OQ447500.1_PSV-1_strain_HBCD-2020_China-2020	85.5	85.5	86.3	89.2	90	92.4	79.2	79.8	84.2	82.6	81.7	83.3	84	83.7	84.4	75.6	75.9	80.6	88	88	88.4	88.5	88.2	87.9	84.6	84.6	83.4	81.6	81.6	82.3	84.8	84.8	83.3	90.8	91	91.7	91.5	91.5	91.3
PP842133.1_PSV-1_strain_PSV-HB2023_China-2023	87.3	87.2	88.6	91.2	92	90.8	79.8	80.5	85.5	82.9	82.4	90.3	82.4	82.4	82.4	76.9	77	80.2	90.7	90.4	91.5	88.2	87.9	92.3	89.3	89.4	89.3	86	86	86	87.8	87.8	90.9	91.3	91.3	91.3	94	93.6	92.7
ON375368.1_PSV-1_strain_HNHB-01-P100_China_2018	87.9	87.8	88.7	86.9	87.6	88	78.6	79.2	84.9	82.7	82	89	83.7	83.7	83.4	76.9	77.2	80.7	89.3	88.4	87.9	86.6	86.3	90.1	90.2	90.1	88.8	92.3	93	93	92.4	92.4	90.9	93.7	93.9	92.6	95.3	95.1	94.1
ON375367.1_PSV-1_strain_HNHB-01-P60_China_2017	87.9	87.8	88.7	86.9	87.6	88	78.6	79.2	84.9	83	82.3	89.3	83.7	83.7	83.4	77	77.3	80.7	89.5	88.6	88	86.6	86.3	90.1	90.2	90.1	88.8	92.3	93	93	92.4	92.4	90.9	93.7	93.9	92.6	95.3	95.1	94.1
ON375366.1_PSV-1_strain_HNHB-01-P30_China_2016	88	87.9	88.8	86.9	87.6	88	78.6	79.2	84.9	83	82.3	89.3	83.9	83.9	83.6	77	77.3	80.7	89.6	88.7	88.2	86.6	86.3	90.1	90.3	90.2	88.9	92.3	93	93	92.4	92.4	90.9	93.7	93.9	92.6	95.3	95.1	94.1
ON375365.1_PSV-1_strain_HNHB-01-P5_China_2016	88	87.9	88.7	86.9	87.6	88	78.6	79.2	84.9	83	82.3	89.3	83.9	83.9	83.6	77	77.3	80.7	89.6	88.7	88.2	86.6	86.3	90.1	90.3	90.2	88.9	92.3	93	93	92.4	92.4	90.9	93.7	93.9	92.6	95.2	95.1	94
OM037656.1_PSV-1_isolate_HLJ-41_China_2020	89.5	89.5	87	89.2	90	92.8	77.3	77.9	84.9	89.6	88.7	84.1	88	88.3	81.3	86.8	86.9	73.8	89.9	89.8	89.6	86	85.7	90.1	89.6	89.9	88.7	88.3	88.3	87.6	90.9	90.9	90.9	92.4	92.6	93	92.8	92.6	93
OM037655.1_PSV-1_isolate_HLJ-15_China_2020	89.4	89.4	86.6	88	88.8	92.4	79.2	79.8	84.2	88.2	87.6	81.2	88.4	88.4	81.9	86.9	87.2	75.5	90.4	90.5	90.5	87.9	88.2	87.9	88.9	88.8	88.2	90.6	90.6	89	84.8	84.8	84.8	91	91.2	90.8	93.1	93	92.7
OM037654.1_PSV-1_isolate_HLJ-14_China_2020	89.4	89.4	86.5	88	88.8	92.4	79.2	79.8	84.2	87.9	87.3	80.9	88.4	88.4	81.9	87	87.3	75.6	90.1	90.2	90.2	88.2	88.5	87.6	88.9	88.8	88.2	91	91	88.6	84.8	84.8	84.8	91	91.2	90.8	93	92.9	92.6
OM037653.1_PSV-1_isolate_HLJ-12_China_2020	89.3	89.4	86.6	87.6	88.4	92	77.9	78.6	84.2	88.2	87.6	81.2	88.3	88.3	82	86.8	87.1	75.4	89.9	90.1	90.1	88.5	88.8	88.5	88.9	88.8	88.2	91	91	88.6	84.8	84.8	84.8	91.2	91.3	91	93.1	93	92.7
OL598599.1_PSV-1_isolate_CHN-SCMY-2021_China_2021	87.5	87.5	89.1	88.8	89.6	90	73.5	74.2	90.5	84.4	84.1	89.7	81.9	81.9	83.6	75	75.4	79.5	89.5	89	89.5	88.5	88.2	92	92.7	92.8	91.2	90.6	90.6	91.3	93.9	93.9	93.9	91.7	91.9	91.2	93.5	93.4	93.4
ON146286.1_PSV-1_strain_PSV2020_China_2020	87.3	87.3	86.2	89.6	90.4	89.6	80.5	81.1	83	85.1	84.8	82.3	84.7	84.7	83.6	80.9	80.9	72.9	87.1	86.7	88.4	87.9	87.9	89.8	87.8	88.1	87.5	88.6	88.6	87	84.8	84.8	89.3	89.7	89.9	89.5	92.8	92.8	93.1
MN755860.1_PSV-1_strain_HNNY-04/CHN/2018_China_2018	88.1	88	88.4	87.3	88	89.6	77.9	78.6	87.4	88	87.3	87.5	82.1	82.4	86.8	82.3	82	78.3	91.8	91.2	92.7	87.3	86.9	92.3	84.4	84.5	82	89.6	89.6	92	89.3	89.3	89.3	88.8	89	89.3	92.5	92.2	91.9
MN755859.1_PSV-1_strain_HNNY-03/CHN/2018_China_2018	88.1	88	88.4	87.3	88	89.6	79.2	79.8	86.1	88	87.3	87.8	82.1	82.4	86.8	82	81.6	78.3	92.1	91.2	92.7	87.3	86.9	92.3	84.4	84.5	82	89.6	89.6	92	89.3	89.3	89.3	88.8	89	89.3	92.6	92.3	92
MN755858.1_PSV-1_strain_HNNY-02/CHN/2018_China_2018	89.4	89.4	87.3	87.3	88	89.6	77.9	78.6	86.7	88.2	87.8	84.3	88.6	88.8	82.6	87.4	87.2	74.6	90.7	89.9	91.4	86.9	86.6	92.6	85.2	85.3	83.4	89.6	89.6	92	89.3	89.3	89.3	88.8	89	89.3	92.5	92.2	91.9
MN755857.1_PSV-1_strain_HNNY-01/CHN/2018_China_2018	89.5	89.4	87.2	88	88.8	90.4	77.9	78.6	86.1	88.3	87.9	84.4	88.6	88.8	82.6	87.5	87.3	74.5	90.5	89.8	90.8	87.3	86.9	92.3	85.2	85.3	83.3	89.6	89.6	92	89.3	89.3	89.3	88.8	89	89.3	92.5	92.2	91.9
MF440661.1_PSV-1_isolate_HuN33_China_2014	90.6	90.4	87.3	87.6	88.4	91.6	81.1	81.7	81.1	90.7	90.1	83.8	90.7	91	83.9	88.2	88.2	75.3	88.3	87.6	89.2	86.9	86.6	88.5	91	91.1	88.8	89.3	89.3	89.3	87.8	87.8	89.3	91.5	91.3	91.5	95.1	94.8	93.8
MF440660.1_PSV-1_isolate_HuN32_China_2017	87.8	87.7	86.8	87.3	88	94	84.2	84.9	81.7	83.3	83.1	82	82.9	82.9	81.6	81.8	81.8	74.7	87.9	87.1	87.9	88.2	87.9	89.8	88.9	89	88.7	92.6	92	91	87.8	87.8	87.8	93	93	91.7	93	93.2	93.5
MF440659.1_PSV-1_isolate_HuN31_China_2017	86.7	86.6	90.1	85.3	86.1	90	76.7	77.3	87.4	83.7	83	89.6	81.4	81.4	87.3	72.5	72.5	84.8	87.6	87	88.9	87.9	87.6	91.7	90.5	90.4	90.8	91	91.6	92.3	89.3	89.3	87.8	91.2	91	91.5	94.8	94.8	94.3
MF440658.1_PSV-1_isolate_HuN30_China_2017	90.6	90.6	87.6	88.8	88.8	92.8	80.5	81.1	84.9	90.6	90	85	90.7	91	83.1	88	87.9	74.7	90.5	90.5	90.4	89.2	88.8	91.1	89.4	89.5	89.6	90.6	90.6	90.3	90.9	90.9	92.4	90.8	91	90.4	95.1	94.8	93.2
MF440657.1_PSV-1_isolate_HuN29_China_2017	89	88.9	87.6	88	88.8	92.8	75.4	76.1	88	84.8	84.1	83.3	86.1	86.1	83.6	83.3	83.3	74	90.7	90.4	90.5	88.8	88.5	91.4	89.5	89.6	89.5	93.6	93.6	92.3	92.4	92.4	92.4	91.7	91.9	91.3	94.8	94.5	93
MF440656.1_PSV-1_isolate_HuN28_China_2017	91.2	91.3	87.7	88.4	89.2	93.2	80.5	81.1	84.9	90.7	90.1	85.4	90.8	91.1	83.3	88.2	88.3	74.7	90.4	90.2	91.5	93.3	93	87.6	91.4	91.7	90.1	91.3	91.3	91	90.9	90.9	92.4	91	91.2	90.4	95.2	95.2	93.3
MF440655.1_PSV-1_isolate_HuN27_China_2017	91.2	91.3	87.8	88.4	89.2	93.2	80.5	81.1	84.9	90.7	90.1	85.4	90.8	91.1	83.3	88.3	88.2	75	90.7	90.7	90.7	91.4	91.1	87.3	91.3	91.6	90.5	91.6	91.6	91.3	90.9	90.9	92.4	91.3	91.5	90.8	95.3	95.3	93.4
MF440654.1_PSV-1_isolate_HuN26_China_2017	91.2	91.3	87.6	88.8	88.8	92.8	79.8	80.5	84.2	90.7	90.1	85.1	91	91.3	83.4	88.3	88.5	74.5	90.4	90.4	91.1	93.3	93	87.6	91.9	92.2	90.4	91.3	91.3	91	90.9	90.9	92.4	91	91.2	90.4	94.7	94.7	93
MF440653.1_PSV-1_isolate_HuN25_China_2014	89.6	89.6	86.4	88.4	89.2	91.6	79.8	80.5	84.2	88.5	88	83.3	88	88	80.6	84	84.4	73.3	89.3	88.9	87.3	88.8	88.5	86.6	90.9	91.2	88.8	90.6	90.6	91	92.4	92.4	89.3	92.6	92.6	92.1	93.7	93.5	93
MF440652.1_PSV-1_isolate_HuN24_China_2017	90.1	90.1	87.5	89.2	90	92.4	77.9	78.6	87.4	90.3	89.3	83.8	90.1	90.1	82.3	86.3	86.9	73.3	87.4	87.3	88.2	87.6	87.3	91.4	90.4	90.5	90.3	91.6	92.3	93	90.9	90.9	89.3	91	90.8	90.8	95	95	94.4
MF440651.1_PSV-1_isolate_HuN23_China_2017	87	87	88.6	86.9	87.6	90	79.2	79.8	86.1	82.6	81.5	83.8	81.3	81	83	75.5	75.8	81.5	87.4	87.1	88.3	87.6	87.3	91.4	90.4	90.5	90.7	90.6	91.3	92	90.9	90.9	89.3	91.3	91.2	91.5	95.1	95.1	94.3
MF440650.1_PSV-1_isolate_HuN22_China_2017	86.8	86.7	90.2	85.7	86.5	90.4	76.7	77.3	87.4	83.7	83	89.6	81.6	81.6	87.3	72.4	72.4	84.9	87.6	87	89.2	87.9	87.6	91.7	90.7	90.6	90.7	91.3	92	92.6	89.3	89.3	87.8	91.3	91.2	91.5	95	95	94.3
MF440649.1_PSV-1_isolate_HuN21_China_2017	87.7	87.7	86.8	87.3	88	94	84.2	84.9	81.7	83.3	83.1	82	82.9	82.9	81.6	81.6	81.7	74.3	88	87.3	88	88.2	87.9	89.8	88.9	89	88.8	92.6	92	91	87.8	87.8	87.8	92.6	92.6	91.7	93	93.3	93.5
MF440648.1_PSV-1_isolate_HuN20_China_2017	90.7	90.6	88	88.4	89.2	93.2	78.6	79.2	86.7	90.1	89.6	84.8	90.7	91	82.9	87.9	87.8	74.8	90.7	90.4	90.5	89.2	88.2	91.1	89.6	89.5	89.9	91	91	92	90.9	90.9	95.4	91.2	91.3	91.5	95.6	95.3	94
MF440647.1_PSV-1_isolate_HuN19_China_2017	90.7	90.5	87.6	88.8	88.8	92.8	80.5	81.1	84.9	90.6	90	85	91.1	91.4	83.4	87.9	87.8	74.8	90.5	90.2	90.4	88.8	87.9	90.4	89.5	89.6	89.5	91	91	90.6	90.9	90.9	92.4	90.8	91	90.4	95	94.7	93.1
MF440646.1_PSV-1_isolate_HuN18_China_2016	91	90.9	87.9	89.6	90.4	92.4	78.6	79.2	84.9	90.1	89.4	84.3	90	90.1	81.7	89.7	89.3	74.5	92.4	91.8	92	88.8	88.5	92.6	90.4	90.5	89.6	93	93	93	90.9	90.9	90.9	92.6	92.4	92.4	93.8	93.8	93.8
MF440645.1_PSV-1_isolate_HuN17_China_2016	90.9	90.8	87.8	88.8	89.6	91.6	78.6	79.2	84.9	89.9	89.2	84.3	90.1	90.3	81.6	89.8	89.4	74.4	92.4	91.8	92	89.2	88.8	93	90.4	90.5	89.8	92.6	92.6	92.6	90.9	90.9	90.9	92.4	92.3	92.3	93.5	93.5	93.5
MF440644.1_PSV-1_isolate_HuN16_China_2016	89.2	89.2	87.6	89.2	90	92.8	77.9	78.6	83.6	85.8	85.4	85.4	85.3	85.6	83.1	83	83	73	88.9	88.3	89.3	92	91.7	87.3	92.9	93.2	91.2	91	91	91.6	89.3	89.3	86.3	91.7	91.9	91.3	93.6	93.5	94
MF440643.1_PSV-1_isolate_HuN15_China_2016	90.3	90.3	87.1	87.3	88	91.6	81.1	81.7	84.2	90.1	89.6	81.9	90.1	90.1	81.9	86.4	86.3	72.6	90.8	90.5	91	87.9	87.6	90.7	91	91.3	90.3	92	92.6	91.3	90.9	90.9	96.9	90.6	90.8	90.2	94	93.8	93.4
MF440642.1_PSV-1_isolate_HuN14_China_2016	89.4	89.4	87.2	87.6	88.4	91.6	81.1	81.7	84.2	87.3	86.8	83.4	86.1	86.4	81.7	82.7	82.4	73	89.6	89.3	89	88.2	87.9	89.8	91.4	91.7	90.5	92.3	93	91.6	92.4	92.4	92.4	92.6	92.8	91.5	94.4	94.1	93.8
MF440641.1_PSV-1_isolate_HuN13_China_2016	89.4	89.4	87.6	88.4	89.2	91.6	80.5	81.1	84.2	85.5	85.1	84.5	86	86.3	82.1	83.1	82.9	73.2	91.2	91	91.1	88.5	88.2	91.4	90.2	90.4	90	92.3	93	91.6	92.4	92.4	92.4	94.5	94.6	91.9	94.3	94	93.4
MF440640.1_PSV-1_isolate_HuN12_China_2016	87.2	87.1	86.6	88.8	89.6	92	88.6	89.3	80.5	80.3	80.1	80.1	77	77	76.6	79.2	79.4	76.8	89.2	88.6	89.5	91.7	90.7	86.9	90.4	90.6	90.5	90	90	91.6	86.3	86.3	86.3	92.4	92.6	91.5	93.5	93.3	93.7
MF440639.1_PSV-1_isolate_HuN11_China_2016	89.1	89.1	87.3	87.3	88	91.2	80.5	81.1	84.2	85.4	85	84	86.6	86.8	82	82.9	82.9	72.6	91.5	91.4	91.5	87.6	87.3	90.4	91.5	91.8	90.6	91.6	92.3	91	89.3	89.3	95.4	90.6	90.8	90.6	93.6	93.3	92.8
MF440638.1_PSV-1_isolate_HuN10_China_2016	89.3	89.3	87.4	88	88.8	91.2	80.5	81.1	84.2	85.7	85.2	84.4	85.8	86.1	82	83.1	83.1	72.9	91.1	90.8	91	87.9	87.6	90.7	91.2	91.5	89.9	92	92.6	91.6	93.9	93.9	93.9	91.9	92.1	91.9	94.2	93.9	93.3
MF440637.1_PSV-1_isolate_HuN9_China_2016	86.4	86.3	88	88	88.8	91.2	89.3	89.9	81.7	80.1	79.8	79.9	78.3	78.3	81.1	72.3	72	83.3	88.2	88	88.4	90.4	90.1	86.6	91.5	91.6	91.2	93	92.3	93	81.8	81.8	81.8	90.1	90.2	91.5	93.6	93.6	94
MF440633.1_PSV-1_isolate_HuN5_China_2016	90.8	90.6	87.5	90.4	91.2	93.2	78.6	79.2	84.9	90.6	89.9	84	90	90	81.7	88.1	87.7	74.2	92.9	91.8	91.1	89.8	89.5	89.8	90.1	90.4	90.1	93	92.3	93	90.9	90.9	90.9	90.6	90.8	89.5	93.9	93.8	93.6
MF440636.1_PSV-1_isolate_HuN8_China_2016	88.6	88.5	86.9	90	90.8	93.2	79.8	80.5	84.2	85.9	85	82.4	85.6	85.8	81.9	83.6	83.3	72.5	88.2	87.6	89.8	89.2	88.8	88.8	90	90.5	88.7	90	90	91.3	81.8	81.8	84.8	90.8	91	91.3	93.6	93.6	94.1
MF440635.1_PSV-1_isolate_HuN7_China_2016	88.7	88.7	87.4	89.2	90	94	80.5	81.1	83.6	85.8	85.4	85.4	85.4	85.4	83.6	82.9	83.1	73	91.4	90.5	90.5	88.5	88.2	88.5	90.1	90.6	88.8	89.6	89.6	91.6	84.8	84.8	84.8	91.2	91.3	91.7	93.1	93.1	93.4
MF440634.1_PSV-1_isolate_HuN6_China_2016	90.5	90.5	87.3	89.6	90.4	92.4	78.6	79.2	84.9	90	89.3	84.4	90.3	90.4	81.7	88.8	88.4	74	91.4	91.4	89.9	88.2	87.9	88.2	90.3	90.8	88.8	90	90	92	84.8	84.8	84.8	91.3	91.5	91.9	93.5	93.5	94
OP414067.1_PSV-1_isolate_PF204/con/PicV34_China_2018	89.2	89	86.3	89.6	90.4	90.4	78.6	79.2	87.4	89.3	88.5	82	90.5	90.3	83.3	85.8	85.7	72.5	88.3	88	87.9	87.9	87.3	87.3	87.8	88.3	86.6	90.6	91.3	91	89.3	89.3	92.4	90.1	89.9	91.2	92.9	92.3	93.5
OP414065.1_PSV-1_isolate_PF201/con/PicV32_China_2018	86.1	85.9	89	90.4	91.2	91.2	75.4	76.1	88	83.4	82.6	91.1	81.1	81.1	85.6	73.2	73.2	84.3	88.4	87.9	87.6	91.1	90.7	88.8	89.3	89.6	88.4	91	91.6	91.3	89.3	89.3	95.4	89.5	89.7	90.6	91.1	90.7	91.7
OP414048.1_PSV-1_isolate_PF93/con/PicV15_China_2018	86.6	86.6	89	87.3	88	91.6	76.1	76.7	91.1	84	83.3	91.5	83.3	83	85.4	75.7	75.6	85.4	88.2	87.7	88.2	87.6	87.3	91.4	89.3	89.8	87.1	90.6	91.3	88.6	87.8	87.8	84.8	91.3	91.2	89.3	92	92.2	92.2
OP414047.1_PSV-1_isolate_PF92/con/PicV14_China_2018	86.7	86.7	89.1	88	88.8	91.6	76.1	76.7	91.1	83.8	83.1	91.1	83.4	83.1	85.6	75.7	75.6	85.4	88.3	87.9	88.6	87.6	87.3	91.4	90.1	90.6	87.3	90	90.6	88	87.8	87.8	84.8	91.2	91	89.1	92	92	92.7
OP414045.1_PSV-1_isolate_PF78/con/PicV12_China_2018	87.2	87.2	86	90	90.8	90.8	81.1	81.7	81.7	82.2	81.5	82.9	82.7	83	81.4	83.2	83.3	73.6	87.1	86.2	87.9	87.3	86.9	91.1	88.8	89.3	86.8	89.6	90.3	87.6	87.8	87.8	87.8	88.6	88.8	89.9	92.4	92.5	92.9
OP414042.1_PSV-1_isolate_PF198/con/PicV9_China_2018	88	87.8	86.4	88	88.8	92.4	77.9	78.6	84.9	86.1	85.4	84.3	87.1	87.1	82.4	82.5	82.3	72.6	88.2	87.6	88.3	89.2	88.8	88.2	87.3	88	86.7	90	90	89.6	92.4	92.4	89.3	90.1	89.7	91.3	92.8	92.2	93.2
MZ679275.1_PSV-1_isolate_8-k141_170871_China_2022	86.3	86.3	86.2	88.4	89.2	86.9	84.2	84.9	81.7	80.1	79.6	79.4	77.9	77.9	80.1	76.1	76.6	73.8	90.2	90.1	89.9	87.3	86.9	90.4	90.2	90.4	89.1	91.6	92.3	92	93.9	93.9	90.9	89.7	89.7	89.9	92.5	92.1	93.4
MN939544.1_PSV-1_strain_HNHB-02_China_2016	87.9	87.9	88.6	86.5	87.3	87.6	78.6	79.2	84.9	83	82.3	89.3	83.9	83.9	83.6	77	77.3	80.5	89.3	88.4	87.6	86.6	86.3	90.1	90.3	90.2	88.9	92.3	93	93	92.4	92.4	90.9	93.7	93.9	92.6	95.3	95.2	94
MN939543.1_PSV-1_strain_HNXX-02_China_2017	88	87.9	88.7	86.9	87.6	88	78.6	79.2	84.9	83.1	82.4	89.2	83.7	83.7	83.4	76.9	77.2	80.6	89.6	88.7	88	86.6	86.3	90.1	90.4	90.3	88.8	92.3	93	93	92.4	92.4	90.9	93.7	93.9	92.6	95.3	95.2	94
MN939541.1_PSV-1_strain_HNHB-01/CHN/2016_China_2016	88	87.9	88.7	86.9	87.6	88	78.6	79.2	84.9	83	82.3	89.3	83.9	83.9	83.6	77.1	77.4	80.6	89.6	88.7	88	86.6	86.3	90.1	90.3	90.2	88.9	92.3	93	93	92.4	92.4	90.9	93.7	93.9	92.6	95.3	95.2	94
KX354743.1_PSV-1_strain_HuN4_China_2015	87.8	87.8	88.6	86.9	87.6	89.6	77.3	77.9	84.9	83.4	82.7	84.4	81.9	81.9	85.4	76.3	76.6	80.9	88.6	88.2	89.8	86.3	86	89.8	91.6	91.9	89.4	91	91.6	92	90.9	90.9	93.9	91.9	92.1	91.9	96.6	96.1	93.6
KX354742.1_PSV-1_strain_HuN3_China_2015	87.4	87.3	88.4	88.4	89.2	90.4	80.5	81.1	83.6	82.4	81.6	84.5	83.4	83.1	84.1	75.6	75.9	81.3	89.9	89.5	90.8	87.9	87.6	89.8	89.4	89.3	88.7	92.3	92.3	91	92.4	92.4	92.4	92.3	92.4	91.5	94.3	93.8	93.7
KX354741.1_PSV-1_strain_HuN2_China_2015	87.4	87.4	89.6	85.3	86.1	89.2	76.7	77.3	86.7	83.3	82.9	91	82.4	82.1	84.9	75.7	76.2	81.5	90.8	90.2	91.2	90.1	89.8	91.4	89.7	90	90.1	92.6	92.6	91.3	95.4	95.4	93.9	91.2	91.3	91.3	94.1	94	93.9
KX354740.1_PSV-1_strain_HuN1_China_2015	88.7	88.7	88.9	87.6	88.4	93.2	78.6	79.2	89.3	83.7	83.4	92.4	81.3	81.3	84.6	83	83	73.4	90.7	90.4	91	90.1	89.8	91.4	90	90.3	90.4	93.3	93.3	92	93.9	93.9	95.4	92.8	92.6	93	94.7	94.7	93.1
LC326556.1_PSV-1_strain_Jpsv447_Japan_2009	84.8	84.8	85.6	88.8	89.6	90.4	77.3	77.9	82.3	83.6	83	83.4	81.7	81.7	83.1	78.3	78.3	81.5	83.7	83.4	84	85.7	85.3	89.2	84.6	84.7	83	81.6	82.3	82.3	83.3	83.3	86.3	88.6	88.4	89.3	91.2	91	91.2
LC326555.1_PSV-1_strain_Jpsv1315_Japan_2009	84.9	84.8	85.8	88.4	89.2	90	78.6	79.2	83.6	83.8	83.3	83.4	81.7	81.7	83.1	78.2	78.2	81.7	83.7	83.4	84.3	86	85.7	89.5	84.7	84.8	83.1	81.6	82.3	82.3	83.3	83.3	86.3	88.6	88.4	89.3	91.2	91	91.4
LC425394.1_PSV-1_Strain_PSV/Porcine/JPN/MoI2-2/2015_Japan_2015	86.9	86.9	85.6	90	90.8	90.8	77.9	78.6	85.5	84.7	84.3	82	85.6	85.6	83.4	84.6	84.5	74	82.8	82.4	84.5	88.5	88.2	88.2	87.9	88.4	87.1	85.3	85.3	86.6	87.8	87.8	84.8	89.9	90.1	89.7	90.9	90.8	91.8
LC425395.1_PSV-1_Strain_PSV/Porcine/JPN/HgOg2-5/2015_Japan_2015	86.6	86.5	85.2	88	88.8	89.6	79.8	80.5	84.9	84.7	84.1	82.4	85.6	85.6	82.7	81.7	82	73.6	82.8	82.1	83	86	86	88.8	88.8	89	87.7	85.3	84.6	86.6	87.8	87.8	81.8	92.3	92.1	89.3	90	89.8	91.3
LC425396.1_PSV-1_Strain_PSV/Porcine/JPN/DeTk2-2/2015_Japan_2015	85.3	85.3	85.2	87.6	88.4	91.2	77.3	77.9	86.1	80.8	80.5	78.7	79.2	78.9	79.3	78	78.1	76.4	83.1	82.8	84.5	86.3	86	89.5	90.3	90.4	87.8	87	87.6	87	87.8	87.8	84.8	90.8	90.6	91.3	90.7	90.7	90.7
LC425397.1_PSV-1_Strain_PSV/Porcine/JPN/Iba26-489S/2015_Japan_2015	85.9	85.8	87	87.6	88.4	94	77.3	77.9	88.6	82.6	81.7	84	84	83.4	83.6	77.3	77.5	80.4	86.2	86.5	86.1	85.3	84.4	86.9	88.8	88.8	87.9	85	85.6	84.6	92.4	92.4	89.3	90.1	89.9	90.4	90.9	90.5	91.9
LC425398.1_PSV-1_Strain_PSV/Porcine/JPN/Ishi-Ka2/2015_Japan_2015	85.7	85.7	84.5	89.2	90	92	77.3	77.9	87.4	84.7	83.6	84	86	86	83.9	81.8	81.8	72.3	79.4	79.4	79.4	86.9	86.6	86.9	87.6	88.1	85.3	82.3	82.3	82.3	83.3	83.3	83.3	88.6	88.8	89.7	89.9	90.2	91.1
LC425399.1_PSV-1_Strain_PSV/Porcine/JPN/Ishi-Miya3/2015_Japan_2015	85.5	85.5	84	87.6	88.4	90.8	85.5	86.1	78.6	85.7	84.7	82.4	85.1	85.4	81.4	81.9	82	74.5	78.1	77.8	78.6	85	84.7	85.3	87.8	87.9	86.9	81.3	81.3	82.6	86.3	86.3	83.3	89	88.6	88.8	89.2	89.3	90.4
LC425401.1_PSV-1_Strain_PSV/Porcine/JPN/HgTa2-1/2015_Japan_2015	86.7	86.5	85.4	90	90.8	90.8	79.2	79.8	86.7	84.1	83.6	83.3	86	86	82	82.9	82.8	74.7	82	81.4	82.8	88.2	88.2	88.8	88.5	88.5	87.2	84.6	84	85.3	84.8	84.8	78.7	90.8	90.6	89.1	90.4	90.1	91.3
LC425402.1_PSV-1_Strain_PSV/Porcine/JPN/HkKa2-2/2015_Japan_2015	86.3	86.2	86	88.4	89.2	91.6	78.6	79.2	84.9	84.4	83.3	82.9	80.7	81	84	79.8	80.5	76.3	83.9	83.1	84.5	87.9	87.6	89.5	89.9	89.8	88	86.6	87.3	86.6	89.3	89.3	86.3	91.2	91	89.1	90.9	90.7	90.9
LC425403.1_PSV-1_Strain_PSV/Porcine/JPN/HkKa2-3/2015_Japan_2015	86.2	86.1	85.9	88	88.8	91.2	78.6	79.2	84.9	84.4	83.3	82.9	80.7	81	84	79.6	80.3	75.9	83.7	82.8	84.8	87.9	87.6	89.8	89.8	89.7	87.9	86.6	87.3	86.6	89.3	89.3	86.3	91.2	91	89.1	90.9	90.7	90.9
LC425404.1_PSV-1_Strain_PSV/Porcine/JPN/HgTa2-2/2015_Japan_2015	86.8	86.6	85.4	88.4	89.2	90	79.2	79.8	86.7	84.5	84	83	86.3	86.3	82.4	81.6	81.6	73	83.9	82.8	84.5	87.9	87.3	89.2	88.9	88.9	87.9	85	84.3	85	86.3	86.3	80.3	90.4	90.2	88.8	90.7	90.4	91.5
LC425405.1_PSV-1_Strain_PSV/Porcine/JPN/HgYa2-1/2015_Japan_2015	85.6	85.5	85.8	89.6	90.4	90.4	78.6	79.2	86.1	83.8	83	83.3	82.1	82.1	82.1	77.4	78.3	75.8	83.9	83.4	84.8	86	86	88.8	88	88.2	87.7	84.6	84	86	87.8	87.8	81.8	91.9	91.7	90.6	90.3	89.8	91.2
LC425406.1_PSV-1_Strain_PSV/Porcine/JPN/HgYa2-2/2015_Japan_2015	86.4	86.3	85.3	88.4	89.2	90	79.8	80.5	84.9	84.3	83.7	82	84.7	85	82.6	81.9	82.1	72.9	83.6	83.1	84.2	86	86	88.8	88.1	88.3	87.8	84.6	84	86	87.8	87.8	81.8	91.9	91.7	90.6	90.2	89.7	91.2
LC425407.1_PSV-1_Strain_PSV/Porcine/JPN/HgYa2-3/2015_Japan_2015	87.2	86.9	85.4	87.6	88.4	89.6	81.7	82.3	83.6	85.7	84.5	84	87	87	83	83.7	83.3	73.1	85.1	84.6	83.9	87.6	86.9	87.6	87.8	88	87.7	85	84.3	86.3	87.8	87.8	81.8	91.5	91.3	89	90.2	89.8	91.5
LC425408.1_PSV-1_Strain_PSV/Porcine/JPN/HgYa2-4/2015_Japan_2015	87.2	87	85.3	87.6	88.4	89.6	81.7	82.3	83.6	85.7	84.5	84	87	87	83	84.1	83.8	73.2	85.1	84.6	83.9	87.6	86.9	87.6	87.8	88	87.7	85	84.3	86.3	87.8	87.8	81.8	91.5	91.3	89	90.1	89.7	91.4
LC425409.1_PSV-1_Strain_PSV/Porcine/JPN/Ishi-Im1/2015_Japan_2015	85.1	85	84.5	87.3	88	93.2	79.8	80.5	86.7	85.5	84.7	85	82.4	82.1	80.3	78.1	78.2	74.4	83.6	83.1	83.7	89.8	89.8	88.8	85.8	85.8	84.2	81	81	81.6	84.8	84.8	84.8	88.6	88.4	87.5	89.7	89.9	90.2
LC425410.1_PSV-1_Strain_PSV/Porcine/JPN/Ishi-Im3/2015_Japan_2015	85	84.9	84.5	87.3	88	93.6	79.8	80.5	86.7	85.7	84.8	85.1	82.4	82.1	80.3	78.1	78.2	74.1	83.7	83.3	83.9	87.9	87.9	88.2	85.6	85.6	84	81	81	81.3	84.8	84.8	84.8	88.6	88.4	87.5	89.6	89.8	90.2
LC425411.1_PSV-1_Strain_PSV/Porcine/JPN/Ishi-Ka1/2015_Japan_2015	85.7	85.7	84.5	89.2	90	92	77.3	77.9	87.4	84.7	83.6	84	86	86	83.9	81.8	81.8	72.3	79.4	79.4	79.4	86.9	86.6	86.9	87.6	88.1	85.3	82.3	82.3	82.3	83.3	83.3	83.3	88.6	88.8	89.7	89.9	90.2	91.1
LC425412.1_PSV-1_Strain_PSV/Porcine/JPN/Ishi-Ya8/2015_Japan_2015	84.6	84.5	85	88.8	89.6	91.2	78.6	79.2	84.2	82.7	82	82.9	82.6	82.6	80.4	74.6	74.7	78.5	85.8	84.8	83.3	86.9	86.9	86	85.4	85.5	84.3	82.3	83	84.6	89.3	89.3	89.3	87.9	88	89.1	90.3	89.8	90.9
LC425414.1_PSV-1_Strain_PSV/Porcine/JPN/MoI2/2016_Japan_2016	87.2	87.1	85.6	90.4	91.2	89.6	79.2	79.8	84.9	85	84.5	82.3	84.9	84.9	83	82.8	83	74.4	84.5	83.9	84.6	85.7	85.3	89.5	88.9	89	87.1	88.3	89	88.3	87.8	87.8	84.8	90.4	90.6	89.7	91.4	91.2	91.6
LC425415.1_PSV-1_Strain_PSV/Porcine/JPN/MoI3/2016_Japan_2016	86.7	86.7	86	88.4	89.2	93.2	79.2	79.8	85.5	84.4	83.7	83.3	83.9	83.6	82	80.8	81.5	76.3	84.3	83.9	84	86	85.7	89.5	88.7	88.8	86.7	88	88.6	88.6	86.3	86.3	86.3	90.6	90.8	89.9	91.7	91.5	92.1
LC425416.1_PSV-1_Strain_PSV/Porcine/JPN/Ishi-Ka2/2017_Japan_2017	85.3	85.3	84.2	88	88.8	93.2	77.3	77.9	88.6	83.8	83.3	83.1	83	83	81.9	81.6	81.1	71.5	79.7	79.7	79.6	86.9	86.6	86	87.7	87.8	85.8	79.3	79.3	80	83.3	83.3	86.3	90.1	90.2	89.9	90.2	90.4	91.2
LC425417.1_PSV-1_Strain_PSV/Porcine/JPN/HgOg11/2018_Japan_2018	86.6	86.5	85.4	87.6	88.4	90	78.6	79.2	88.6	83.7	83.7	81.5	85.1	85.4	83.6	82.4	82.4	73.4	84.2	83.4	83.6	87.6	87.6	90.7	88.3	88.5	87.9	85	84.3	86.3	86.3	86.3	84.8	91.7	91.5	89.3	90.4	90	91.1
KJ821021.1_PSV-1_isolate_KS055217_South Korea_2005	86.3	86.3	86.2	87.6	88.4	93.2	83	83.6	84.9	85.5	84.4	83	82.7	82.7	81.9	80.2	80.5	76.7	84.2	83.7	85.3	88.2	88.2	91.1	88	88.1	87.1	83.6	84.3	84.6	87.8	87.8	83.3	90.6	90.4	91.5	90.9	91	91.7
KJ821020.1_PSV-1_isolate_KS05151_South Korea_2005	87.5	87.4	85.5	89.6	90.4	93.2	77.9	78.6	86.7	86.5	85.7	83.6	90	90	82.1	83.5	83.1	73.3	84.2	83.6	83.7	86.9	87.3	90.1	88.9	88.8	88.3	81.6	81.6	84	87.8	87.8	84.8	88.6	88.8	88.4	91.7	91.7	91.5
KJ821019.1_PSV-1_isolate_KS04105_South Korea_2004	86.6	86.5	86.1	89.6	90.4	93.2	78.6	79.2	87.4	85.1	84.4	82.7	85.8	86.1	83.3	81.9	81.3	76	82.8	82.4	84.3	88.2	88.5	91.4	88.7	88.4	87.7	81	81	84.6	87.8	87.8	81.8	89	89.1	88.2	91.1	91.3	92.3
OQ722365.1_PSV-1_isolate_KU2022PSV09_2022_South Korea_2022	85.7	85.7	86.5	88.4	89.2	88	78.6	79.2	84.2	83.6	82.9	82	83.3	83.3	83.3	74	74.2	79.7	86.1	85.1	87	86	86	88.5	89.3	89.4	88.6	86	86	85.6	87.8	87.8	90.9	90.4	90.6	89.1	91.1	91.4	91.3
OQ722364.1_PSV-1_isolate_KU2022PSV08_2022_South Korea_2022	85.7	85.6	86.5	88.4	89.2	88	78.6	79.2	83.6	83	82.2	82	83.1	82.9	85	74	74.2	79.5	86.2	85.2	86.8	86	86	88.5	89.1	89.2	88.2	86.3	86.3	85.3	87.8	87.8	90.9	89.5	89.7	89	91.7	91.5	91.4
OQ722363.1_PSV-1_isolate_KU2022PSV07_2022_South Korea_2022	85.8	85.7	86.9	86.9	87.6	93.6	76.7	77.3	88.6	80.2	79.5	82.6	83.1	82.9	84.4	77.2	77.5	81.2	84.3	83.6	84.5	90.7	89.8	91.7	89.5	90.2	88.3	85.6	85.6	85.6	92.4	92.4	89.3	89.5	89.3	89	91.3	91.3	90.9
OQ722362.1_PSV-1_isolate_KU2022PSV06_2022_South Korea_2022	85.9	85.9	86.7	90.4	91.2	89.6	80.5	81.1	85.5	83.6	82.9	84	83.1	83.1	84.6	76.1	76.5	79.4	84.5	84.2	85.5	87.6	87.6	91.1	89.1	89.4	88.5	86	86	83.6	89.3	89.3	83.3	89.5	89.7	89.5	91	90.7	91.2
OQ722361.1_PSV-1_isolate_KU2022PSV05_2022_South Korea_2022	86.3	86.2	85.7	91.6	92.4	90.8	77.9	78.6	86.1	82.4	81.3	81.3	81.1	81.4	82.7	79.7	80.2	74.8	85.8	85.2	86.5	86.6	86.3	87.3	89.3	89.4	87	84.6	84.6	87.3	89.3	89.3	89.3	90.4	90.6	90.2	91.7	91.4	91.4
OQ722360.1_PSV-1_isolate_KU2022PSV04_2022_South Korea_2022	87.8	87.6	85.5	89.6	90	91.2	81.7	82.3	84.9	84.7	84	82.7	89	89	81.4	85.5	85.2	73.7	84.6	83.9	85.5	87.6	87.3	89.5	89.4	89.7	87.9	88.3	87.6	87.6	84.8	84.8	89.3	88	88.2	87.5	91	90.6	91.5
OQ722359.1_PSV-1_isolate_KU2022PSV03_2022_South Korea_2022	86.4	86.4	85.8	86.1	86.9	86.1	82.3	83	82.3	85	84.5	83.3	83	83.3	82.3	78.8	78.9	74.9	85.5	85.1	87.4	86	86	90.1	89.2	89.3	87.7	86.6	86.6	85.3	89.3	89.3	90.9	89.7	89.5	88.2	91.5	91.3	91.5
OQ722358.1_PSV-1_isolate_KU2022PSV02_2022_South Korea_2022	87.7	87.6	85.2	88.4	89.2	88	81.1	81.7	85.5	89.4	89.2	83.7	87.7	88	81.1	84.7	84.1	73.4	83.9	83	84.9	87.3	87.3	89.8	88.8	88.9	87.9	85.6	86.3	85	86.3	86.3	86.3	89.1	89	88.6	90.7	90.5	90.9
OQ722357.1_PSV-1_isolate_KU2022PSV01_2022_South Korea_2022	84.5	84.5	84.6	88.4	89.2	86.5	76.7	77.3	86.1	80.6	79.8	81.5	76.4	76.6	78	72.3	72.5	72.3	85.8	85.8	85.9	86	85.7	85.7	89.8	90.1	87.7	84.3	84.3	85.3	89.3	89.3	89.3	90.4	90.6	90.2	91.1	91.1	91
KY053835.1_PSV-1_isolate_IVRI/PSV/SPF/C-6/2015_India_2015	84.3	84.2	83.4	86.5	87.3	90.4	87.4	88	79.2	82	81.6	81.5	82.6	82	81.7	79	79.6	75.7	78.4	78.3	78.9	85.3	84.4	86	88	88.1	84.4	86	86	87	78.7	78.7	77.2	87.9	87.7	88	87.3	87.4	87.9
MN241819.1_PSV-1_strain_PSV/IND/WB-76-tc/2018_India_2018	85	85	84.5	88.4	89.2	92.4	81.1	81.7	85.5	83.1	82.7	82.2	82.7	83	83.4	82.4	82.2	77.4	79.7	79.3	80.6	85.7	85	85	87.9	88.1	85.7	87	87	86.3	86.3	86.3	87.8	86.9	86.8	88.8	87.9	87.7	88.4
MN241820.1_PSV-1_strain_PSV/IND/TN-400-tc/2016_India_2016	84.7	84.7	84.3	88.4	89.2	92.4	81.1	81.7	85.5	83.1	82.7	82.2	82.7	83	83.4	79.8	79.6	75.7	79.7	79.3	80.6	85.7	85	85	87.9	88.1	85.7	87	87	86.3	86.3	86.3	87.8	87.3	87.1	89	87.9	87.7	88.4
LC493088.1_PSV-1_isolate_XTND/2018_Viet Nam_2018	86.8	86.7	89.6	88.8	89.6	92.4	81.1	81.7	86.7	83.7	83.6	88	80.9	80.6	85.1	74.5	74.2	84.6	88.6	88	90.4	85.7	85.3	90.4	90.8	90.9	89	92.3	92.3	92.3	89.3	89.3	89.3	91	91.2	91.3	93	92.8	93.9
KX810827.1_PSV-1_strain_ISU-SHIC_2016_USA_2016	84.5	84.3	84.3	85.7	86.5	92.8	80.5	79.8	81.7	80.6	79.6	80.5	76.9	77	77.9	78	78.4	74.2	84.9	84.6	84.8	86.3	86	88.5	85.7	85.6	84.7	84	84	82.6	90.9	90.9	90.9	91.3	91.2	89.5	90.3	89.9	91.1
KX574284.1_PSV-1_strain_USA/IA33375/2015_USA_2015	86	86.1	85.1	88	88.8	92.8	79.2	79.8	86.7	85.4	84.7	84.8	83	82.7	80.7	82.5	82.9	71.4	84.6	84.3	84.9	87.3	87.6	89.2	84.8	85.1	85.3	81.6	81.6	82.3	84.8	84.8	83.3	90.8	91	91.7	90.9	91.1	91.7
MW504511.1_PSV-1_isolate_15214_SapA_len_7546_cov_13.051395_USA_2018	85.9	86	84.7	85.3	86.1	90.8	79.8	80.5	83	84.3	84	82	82.9	83.4	82.7	81.9	82.2	71.7	86.7	86.2	86.2	89.5	89.2	89.8	84.8	84.9	84.4	81.6	82.3	81	87.8	87.8	84.8	90.8	90.6	91.7	90.1	90.2	90.7
MW504512.1_PSV-1_isolate_15210_SapA_len_7522_cov_26.400027_USA_2018	84.3	84.3	84.4	86.5	87.3	93.2	84.2	84.9	83	78.4	77.8	78.7	78.2	78.4	78.9	77.5	78.1	76	85.3	84.8	84.2	85.7	85.3	88.2	85.7	86.2	84.9	83.3	83.3	82.6	83.3	83.3	84.8	91.5	91.3	91.3	89.7	89.8	90.7
MW504513.1_PSV-1_isolate_15209_SapA_len_7520_cov_20.655325_USA_2018	83.9	84	84	86.9	87.6	92.8	83.6	84.2	83	78.8	78.2	78.8	77.9	78.2	79.2	77.7	78.3	74.9	84.2	83.6	85.2	85	84.7	86.9	85.3	85.2	83.8	82	82.6	82	87.8	87.8	87.8	91	90.8	89.3	89.2	89.4	90.2
LC508226.1_PSV-1_Strain_PSV-20-V_Zambia_2018	87.2	87.2	88.4	87.3	88	91.2	79.2	79.8	83.6	82.9	82.4	83.6	82.4	82.7	85	75.9	76.5	80.9	89.6	89.6	88	86	85.7	90.4	91	90.9	90	93	93	92.3	93.9	93.9	96.9	91.2	91	91	93	93	93.8
LC508227.1_PSV-1_Strain_PSV-21-V_Zambia_2018	86.5	86.5	86.5	87.6	88.4	91.2	83.6	84.2	80.5	79.6	79.2	78.7	75.7	76	76.4	78.7	79	76.7	88.4	88	88.7	84.7	84.4	89.5	91.4	91.3	89.3	91.3	91.3	93.3	93.9	93.9	96.9	91.2	91	91.7	93.1	93.1	93.5
LC508228.1_PSV-1_Strain_PSV-21-B_Zambia_2018	86.5	86.5	86.5	87.6	88.4	91.2	83.6	84.2	80.5	79.5	79.1	78.5	75.7	76.3	76.7	78.7	79	76.7	88.6	88.2	88.9	85.3	85	89.5	91.6	91.5	89.5	91	91.6	93	93.9	93.9	96.9	91.2	91	91.7	93	93	93.4
LC508229.1_PSV-1_Strain_PSV-22-B_Zambia_2018	86.5	86.6	86.5	87.6	88.4	91.2	84.2	84.9	79.8	79.8	79.4	78.8	76	76.6	76.9	78.7	79	76.8	88.4	88	88.4	84.7	84.4	89.5	91.3	91.2	89.2	91.3	92	93.3	93.9	93.9	96.9	91.2	91	91.7	93.1	93.1	93.5
LC508230.1_PSV-1_Strain_PSV-23-V_Zambia_2018	86.5	86.5	86.5	87.3	88	90	83.6	84.2	80.5	79.6	79.2	78.8	76	76.6	77.3	79	79.1	76.8	88.3	87.9	88.9	85	84.7	90.4	91.5	91.4	89.4	91	91.6	93	93.9	93.9	93.9	90.8	90.6	91.7	93.1	93	93.2
LC508231.1_PSV-1_Strain_PSV-23-B_Zambia_2018	86.5	86.5	86.5	87.3	88	90	83.6	84.2	80.5	79.6	79.2	78.8	75.7	76.3	77.3	79.1	79.2	76.9	88.3	87.9	88.9	85	84.7	90.4	91.6	91.5	89.5	91	91.6	93	93.9	93.9	93.9	90.8	90.6	91.7	93.1	93	93.2
LC508232.1_PSV-1_Strain_PSV-26-B_Zambia_2018	86.3	86.3	87.5	88.8	89.6	90.8	76.7	77.3	85.5	81.6	81.2	82.6	82	82	85.3	75.8	76.4	80.7	87.7	87.9	87	85.7	85.3	87.6	90.8	90.7	88.5	88.6	89.3	90	87.8	87.8	90.9	89.5	89.3	90.4	92.5	92.4	93
LC508233.1_PSV-1_Strain_PSV-46-V_Zambia_2018	85.7	85.5	87.6	87.6	88.4	92	79.8	80.5	83	83.7	83.1	83.7	82.6	82.3	86.1	73.7	73.8	82.8	80.6	79.6	82	84.1	84.4	89.5	90.3	90	88.3	89.3	89.3	88	93.9	93.9	90.9	91.9	91.7	92.8	92.2	92.1	92.4
LC508234.1_PSV-1_Strain_PSV-46-B_Zambia_2018	85.7	85.5	87.6	87.6	88.4	92	79.8	80.5	83	83.7	83.1	83.7	82.4	82.1	86.3	73.7	73.8	82.8	80.8	79.7	82.1	84.1	84.4	89.5	90.1	89.8	88.1	89.3	89.3	88	93.9	93.9	90.9	92.1	91.9	93	92.2	92.1	92.4
MH513612.1_PSV-1_strain_OPY-1-Corsica_2017	84.4	84.4	85	88.4	89.2	89.2	74.5	75.1	72.3	82	81.2	81.6	83.7	84	84.9	75.8	76.4	79.9	81.7	81.2	82.4	86.3	85.3	86	87.8	88.1	86.5	87	87.6	87.6	84.8	84.8	86.3	89.1	89	88.8	87.8	87.6	88.4
NC_003987.1_PSV-1_strain_V13_Germany_1960	83.7	83.7	83.4	87.6	88.4	89.6	82.3	83	77.3	78.9	78.1	81	80.6	80.6	78.2	76.7	77.3	77	78.7	78.9	80.2	86.9	86.3	86	88	87.9	85.4	89.3	89.3	89	89.3	89.3	86.3	86.4	86.6	87.3	87.9	87.8	87.8
LT900497.1_PSV-1_isolate_PSV_GER_L00798-K11_14-02_Germany_2014	85	84.9	86	88.8	89.6	89.6	77.7	78.3	76	84.3	83.6	84.4	83.4	82.9	86.7	74.6	74.7	84.7	81.4	81.1	80.5	87.3	86.9	86.9	89.5	89.4	87	86.3	85.6	85.6	81.8	81.8	83.3	87.7	87.5	87.9	89.7	89.9	89.9
MK497044.1_PSV-1_strain_DIAPD5469-10_Italy_2015	85.6	85.5	83.2	87.3	88	86.9	74	74.5	72.8	84	83.1	80.5	84.3	84.3	82.4	85	84.6	73	81.7	81.1	82.4	87.3	86.9	85.7	87.4	87.9	86.5	86	86.6	85.3	90.9	90.9	84.8	87.3	87.1	87.9	87.7	87.6	87.4
MN836683.1_PSV-1_isolate_SwPSV75BO2012_Italy_2012	86.2	86.1	83.7	87.6	88.4	88	72.8	73.4	72.3	84.1	83.6	83.6	85.8	85.8	81.1	86.8	86.4	74	81.5	81.1	82	86	85.7	85	86.8	87.1	86.7	85.6	86.3	85	89.3	89.3	83.3	89	88.8	87.5	89.3	89	88.2
MN807752.1_PSV-2_strain_SZ1M-F/PSV/HUN/2013_Hungary_2013	76.5	76.3	76.4	83.7	84.5	85.3	78.6	77.9	77.3	76	75.9	77.4	71.3	71.2	71	62.9	62.6	62.1	69.9	69.3	70.3	77.7	78	77.4	79.4	79.5	79.1	77.6	77	79.3	75.7	75.7	74.2	75.4	75.2	75	87.4	87.2	87
