# Supplementary material for: First Isolation and Characterization of Three Strains of Porcine Sapelovirus in Yunnan Province, China
Source: Viruses. 2025 Mar 31;17(4):505. doi: 10.3390/v17040505 (PMC12030907; doi:10.3390/v17040505)
Supplement: Supplementary file 1 [file viruses-17-00505-s001.zip › Supplementary File/Table S2 Amino acid identity.xlsx]

## Sheet: Amino acid identity
Group	Polyprotein	Polyprotein	Polyprotein	L	L	L	VP4	VP4	VP4	VP2	VP2	VP2	VP3	VP3	VP3	VP1	VP1	VP1	2A	2A	2A	2B	2B	2B	2C	2C	2C	3A	3A	3A	3B	3B	3B	3C	3C	3C	3D	3D	3D
sample	PSV_isolate_ML15_2023_China_Polyprotein	PSV_isolate_ML16_2023_China_Polyprotein	PSV_isolate_ML19_2023_China_Polyprotein	PSV_isolate_ML15_2023_China_L	PSV_isolate_ML16_2023_China_L	PSV_isolate_ML19_2023_China_L	PSV_isolate_ML15_2023_China_VP4	PSV_isolate_ML16_2023_China_VP4	PSV_isolate_ML19_2023_China_VP4	PSV_isolate_ML15_2023_China_VP2	PSV_isolate_ML16_2023_China_VP2	PSV_isolate_ML19_2023_China_VP2	PSV_isolate_ML15_2023_China_VP3	PSV_isolate_ML16_2023_China_VP3	PSV_isolate_ML19_2023_China_VP3	PSV_isolate_ML15_2023_China_VP1	PSV_isolate_ML16_2023_China_VP1	PSV_isolate_ML19_2023_China_VP1	PSV_isolate_ML15_2023_China_2A	PSV_isolate_ML16_2023_China_2A	PSV_isolate_ML19_2023_China_2A	PSV_isolate_ML15_2023_China_2B	PSV_isolate_ML16_2023_China_2B	PSV_isolate_ML19_2023_China_2B	PSV_isolate_ML15_2023_China_2C	PSV_isolate_ML16_2023_China_2C	PSV_isolate_ML19_2023_China_2C	PSV_isolate_ML15_2023_China_3A	PSV_isolate_ML16_2023_China_3A	PSV_isolate_ML19_2023_China_3A	PSV_isolate_ML15_2023_China_3B	PSV_isolate_ML16_2023_China_3B	PSV_isolate_ML19_2023_China_3B	PSV_isolate_ML15_2023_China_3C	PSV_isolate_ML16_2023_China_3C	PSV_isolate_ML19_2023_China_3C	PSV_isolate_ML15_2023_China_3D	PSV_isolate_ML16_2023_China_3D	PSV_isolate_ML19_2023_China_3D
PSV_isolate_ML15_China_2023	100	98.9	94.5	100	98.8	96.4	100	98.1	90.5	100	99.1	92.4	100	100	91	100	97.2	78.1	100	98.2	98.6	100	99	100	100	100	99	100	100	97	100	100	95.4	100	98.3	98.9	100	99.1	99.3
PSV_isolate_ML16_China_2023	98.9	100	94.2	98.8	100	97.6	98.1	100	92.4	99.1	100	91.5	100	100	91	97.2	100	77.4	98.2	100	97.3	99	100	99	100	100	99	100	100	97	100	100	95.4	98.3	100	98.3	99.1	100	98.9
PSV_isolate_ML19_China_2023	94.5	94.2	100	96.4	97.6	100	90.5	92.4	100	92.4	91.5	100	91	91	100	78.1	77.4	100	98.6	97.3	100	100	99	100	99	99	100	97	97	100	95.4	95.4	100	98.9	98.3	100	99.3	98.9	100
HQ875059.1_PSV-1_strain_csh_China_2009	97.8	97.6	93.8	97.6	98.8	98.8	98.1	100	92.4	99.5	98.7	92	99.5	99.5	91.4	94.8	94.8	76.7	96	94.6	96.4	97.1	96.1	97.1	98.4	98.4	97.8	97	97	97	95.4	95.4	90.9	98.3	97.8	98.3	98.7	98.7	98.9
MT080999.1_PSV-1_strain_HaN01-CH2019_China_2019	94.6	94.4	94.6	98.8	100	97.6	90.5	92.4	96.2	94.9	94.1	94.1	88.8	88.8	90.5	81.5	81.5	78.9	96.9	96	96.9	99	98	99	98.4	98.4	98.4	96	96	98	90.9	90.9	86.3	97.8	97.2	97.8	99.1	99.1	99.3
JX286666.1_PSV-1_strain_YC2011_China_2011	97.8	97.6	94.5	96.4	97.6	97.6	90.5	92.4	96.2	99.5	98.7	92.8	99.1	99.1	91	95.9	95.5	77.4	97.3	96.4	97.7	99	98	99	97.5	97.5	97.5	97	97	99	100	100	95.4	97.2	96.7	98.3	99.1	99.1	99.7
KF539414.1_PSV-1_strain_JD2011_China_2011	97.9	97.5	94.3	96.4	97.6	97.6	92.4	90.5	94.3	99.5	98.7	92.8	99.5	99.5	91.4	95.2	94.8	76.7	96.9	96	97.3	99	98	99	97.8	97.8	97.8	97	97	99	100	100	95.4	98.9	98.3	98.9	98.9	98.4	99.1
OM328111.1_PSV-1_strain_GS01_China_2021	98.1	97.8	94.4	96.4	97.6	97.6	90.5	92.4	96.2	99.5	98.7	92.8	99.1	99.1	91	97.2	96.2	77.4	97.7	96.4	98.2	100	99	100	99	99	98.4	96	96	96	81.8	81.8	86.3	99.4	98.9	99.4	98.4	98.4	99.1
MN685785.1_PSV-1_strain_SHCM2019_China_2019	97.8	97.7	94.7	98.8	100	97.6	90.5	92.4	96.2	99.1	98.3	92.8	98.7	98.7	90.5	93.5	94.1	77.8	96.9	95.5	98.2	100	99	100	99.3	99.3	99.3	98	98	98	90.9	90.9	95.4	98.9	98.3	98.9	98.9	98.9	99.1
MK378966.1_PSV-1_isolate_PoSapV_VIRES_YN02_C1_China_2017	97.5	97.2	94.6	97.6	98.8	96.4	90.5	92.4	96.2	97.8	97	93.6	99.1	99.1	91	89.7	89.7	75.7	98.6	97.3	98.2	100	99	100	99.3	99.3	99.3	96	96	98	95.4	95.4	100	99.4	98.9	99.4	99.3	99.3	99.1
MK378953.1_PSV-1_isolate_PoSapV_VIRES_NM02_C1_China_2017	98.4	98.1	94.8	97.6	98.8	98.8	90.5	92.4	96.2	100	99.1	92.4	99.5	99.5	91.4	96.9	96.2	77.1	98.2	96.9	98.6	100	99	100	98.7	98.7	98.7	97	97	99	95.4	95.4	100	98.3	97.8	98.3	99.3	98.9	100
MK378925.1_PSV-1_isolate_PoSapV_VIRES_HeB04_C1_China_2017	98.5	98.2	94.8	97.6	98.8	98.8	90.5	92.4	96.2	99.5	98.7	92.8	99.1	99.1	91	96.9	95.9	77.4	98.6	97.3	98.6	100	99	100	99.6	99.6	99	96	96	98	95.4	95.4	100	98.9	98.3	98.9	99.3	99.3	99.5
MH626635.1_PSV-1_strain_JXXY-C_China_2017	94.7	94.3	96.3	96.4	97.6	97.6	90.5	92.4	96.2	93.6	92.8	96.2	90.5	90.5	94	81.2	79.8	87	98.6	97.7	98.6	99	98	99	98.4	98.4	98.4	95	95	97	95.4	95.4	100	97.2	96.7	98.3	99.3	99.3	99.1
MH626634.1_PSV-1_strain_JXXY-a2_China_2017	94.7	94.4	96.4	96.4	97.6	97.6	90.5	92.4	96.2	93.6	92.8	96.2	91	91	94.4	81.2	79.8	87	98.6	97.7	98.6	99	98	99	98.4	98.4	98.4	95	95	97	95.4	95.4	100	97.2	96.7	98.3	99.3	99.3	99.1
MG732814.1_PSV-1_strain_PSV-C_China_2016	94.7	94.3	96.3	96.4	97.6	97.6	90.5	92.4	96.2	93.6	92.8	96.2	90.5	90.5	94	81.2	79.8	87	98.6	97.7	98.6	99	98	99	98.4	98.4	98.4	95	95	97	95.4	95.4	100	97.2	96.7	98.3	99.3	99.3	99.1
MG732813.1_PSV-1_strain_PSV-A2_China_2016	94.7	94.4	96.4	96.4	97.6	97.6	90.5	92.4	96.2	93.6	92.8	96.2	91	91	94.4	81.2	79.8	87	98.6	97.7	98.6	99	98	99	98.4	98.4	98.4	95	95	97	95.4	95.4	100	97.2	96.7	98.3	99.3	99.3	99.1
KJ463384.1_PSV-1_strain_QT2013_China_2013	98.2	98	94.9	97.6	98.8	98.8	98.1	100	92.4	100	99.1	92.4	99.1	99.1	91.8	93.8	93.8	78.8	97.3	96	96.9	100	99	100	99.3	99.3	99.3	97	97	99	95.4	95.4	100	98.9	98.3	98.9	99.3	99.3	99.5
OQ447500.1_PSV-1_strain_HBCD-2020_China-2020	93.3	93.3	94.3	97.6	98.8	98.8	88.6	90.5	94.3	95.3	94.5	94.9	92.3	92.3	94	80.5	80.2	87.3	96.9	96.4	96.9	98	97.1	98	91.8	91.8	91.2	91	91	89	81.8	81.8	86.3	97.2	97.8	97.8	98.7	98.7	98.4
PP842133.1_PSV-1_strain_PSV-HB2023_China-2023	95.2	94.8	97.1	97.6	98.8	98.8	90.5	92.4	96.2	93.2	92.4	98.3	90.5	90.5	94	81.5	81.2	87.3	99.5	98.2	99.1	100	99	100	99.6	99.6	99	97	97	98	95.4	95.4	100	98.9	98.3	100	99.1	98.7	99.7
ON375368.1_PSV-1_strain_HNHB-01-P100_China_2018	94.7	94.5	96.6	94	95.2	95.2	90.5	92.4	96.2	92.4	91.5	97.8	90.1	90.1	93.5	81.2	80.8	87.3	97.3	96.4	97.3	100	99	100	99.6	99.6	99	97	97	99	90.9	90.9	95.4	99.4	98.9	99.4	99.3	99.1	99.1
ON375367.1_PSV-1_strain_HNHB-01-P60_China_2017	94.8	94.5	96.6	94	95.2	95.2	90.5	92.4	96.2	93.2	92.4	98.3	90.1	90.1	93.5	81.2	80.8	87.3	97.3	96.4	97.3	100	99	100	99.6	99.6	99	97	97	99	90.9	90.9	95.4	99.4	98.9	99.4	99.3	99.1	99.1
ON375366.1_PSV-1_strain_HNHB-01-P30_China_2016	94.9	94.6	96.7	94	95.2	95.2	90.5	92.4	96.2	93.2	92.4	98.3	90.5	90.5	94	81.2	80.8	87.3	97.7	96.9	97.7	100	99	100	99.6	99.6	99	97	97	99	90.9	90.9	95.4	99.4	98.9	99.4	99.3	99.1	99.1
ON375365.1_PSV-1_strain_HNHB-01-P5_China_2016	94.8	94.6	96.6	94	95.2	95.2	90.5	92.4	96.2	93.2	92.4	98.3	90.5	90.5	94	81.2	80.8	87.3	97.7	96.9	97.7	100	99	100	99.6	99.6	99	97	97	99	90.9	90.9	95.4	99.4	98.9	99.4	99.1	98.9	98.9
OM037656.1_PSV-1_isolate_HLJ-41_China_2020	98.3	98	94.7	96.4	97.6	97.6	90.5	92.4	96.2	99.1	98.3	92.4	97.8	97.8	90.5	94.8	95.2	77.2	99.1	97.7	98.6	100	99	100	99.3	99.3	98.7	99	99	97	95.4	95.4	100	99.4	98.9	99.4	99.5	99.1	99.7
OM037655.1_PSV-1_isolate_HLJ-15_China_2020	98.1	97.8	94.6	96.4	97.6	97.6	90.5	92.4	96.2	99.5	98.7	92.8	98.7	98.7	90.5	96.2	95.9	77.8	99.1	98.2	99.1	100	99	100	99.3	99.3	98.7	96	96	97	90.9	90.9	95.4	97.2	96.7	98.3	99.1	98.7	99.3
OM037654.1_PSV-1_isolate_HLJ-14_China_2020	98.1	97.8	94.6	96.4	97.6	97.6	90.5	92.4	96.2	99.5	98.7	92.8	98.7	98.7	90.5	96.2	95.9	77.8	99.1	98.2	99.1	100	99	100	99.3	99.3	98.7	96	96	97	90.9	90.9	95.4	97.2	96.7	98.3	99.1	98.7	99.3
OM037653.1_PSV-1_isolate_HLJ-12_China_2020	98	97.7	94.6	95.2	96.4	96.4	90.5	92.4	96.2	99.5	98.7	92.8	98.2	98.2	91	95.9	95.5	77.4	99.1	98.2	99.1	100	99	100	99.3	99.3	98.7	96	96	97	90.9	90.9	95.4	97.2	96.7	98.3	99.1	98.7	99.3
OL598599.1_PSV-1_isolate_CHN-SCMY-2021_China_2021	94.4	94.2	96.5	97.6	98.8	96.4	90.5	92.4	100	93.6	92.8	98.3	89.7	89.7	94	80.2	79.8	87	97.3	96.9	97.3	100	99	100	99.6	99.6	99	96	96	96	95.4	95.4	100	97.2	96.7	98.3	98.2	98.2	98.9
ON146286.1_PSV-1_strain_PSV2020_China_2020	96.7	96.5	94.3	96.4	97.6	95.2	90.5	92.4	96.2	97	96.2	92.8	95.2	95.2	91.8	89.8	90.2	77.4	96.9	95.5	96.9	99	98	99	99	99	99	100	100	97	95.4	95.4	100	97.2	96.7	97.2	99.1	99.1	99.3
MN755860.1_PSV-1_strain_HNNY-04/CHN/2018_China_2018	93.8	93.5	94.3	92.8	94	94	92.4	94.3	98.1	96.6	95.7	94.1	92.3	92.3	96.1	86.6	86	86	97.7	96.4	98.2	100	99	100	88.6	88.6	88	97	97	99	90.9	90.9	95.4	97.8	97.2	98.9	96.5	96.5	96.7
MN755859.1_PSV-1_strain_HNNY-03/CHN/2018_China_2018	93.9	93.6	94.3	92.8	94	94	90.5	92.4	96.2	96.6	95.7	94.1	92.3	92.3	96.1	86.6	86	86	98.2	96.9	98.6	100	99	100	88.6	88.6	88	97	97	99	90.9	90.9	95.4	97.8	97.2	98.9	96.7	96.7	96.9
MN755858.1_PSV-1_strain_HNNY-02/CHN/2018_China_2018	95.8	95.5	92.8	92.8	94	94	90.5	92.4	96.2	97.8	97	92	98.7	98.7	90.5	94.8	94.8	79.1	96.4	95.1	96.9	100	99	100	90.7	90.7	90.1	97	97	99	90.9	90.9	95.4	97.8	97.2	98.9	96.5	96.5	96.7
MN755857.1_PSV-1_strain_HNNY-01/CHN/2018_China_2018	95.8	95.6	92.8	94	95.2	95.2	90.5	92.4	96.2	97.8	97	92	98.7	98.7	90.5	94.8	94.8	79.1	96.4	95.1	96.9	100	99	100	90.7	90.7	90.1	97	97	99	90.9	90.9	95.4	97.8	97.2	98.9	96.5	96.5	96.7
MF440661.1_PSV-1_isolate_HuN33_China_2014	98	98	94.6	96.4	97.6	97.6	90.5	92.4	96.2	99.1	98.3	92	99.5	99.5	91.4	95.9	96.5	77.4	98.2	97.3	98.6	99	98	99	99	99	99	97	97	99	90.9	90.9	95.4	98.3	97.8	98.9	98.7	99.1	98.9
MF440660.1_PSV-1_isolate_HuN32_China_2017	96.4	96.3	94.8	97.6	98.8	98.8	98.1	100	92.4	93.2	92.4	93.2	93.1	93.1	90.1	88.9	89.2	77.8	98.6	97.3	98.2	100	99	100	99.6	99.6	99	98	98	99	95.4	95.4	100	99.4	98.9	99.4	99.1	99.1	99.7
MF440659.1_PSV-1_isolate_HuN31_China_2017	94.1	93.7	98.5	94	95.2	97.6	90.5	92.4	100	92.8	92	99.5	90.5	90.5	98.7	76.7	76.1	95.4	98.6	97.3	99.1	100	99	100	98.7	98.7	98.1	97	97	99	90.9	90.9	95.4	99.4	98.9	99.4	98.4	98	99.1
MF440658.1_PSV-1_isolate_HuN30_China_2017	98.4	98	94.8	98.8	97.6	97.6	90.5	92.4	96.2	99.1	98.3	92	99.5	99.5	91.4	96.2	95.5	77.4	97.7	96.9	98.2	100	99	100	99.3	99.3	98.7	97	97	99	95.4	95.4	100	98.9	98.3	98.9	99.3	98.9	100
MF440657.1_PSV-1_isolate_HuN29_China_2017	97.5	97.3	95	97.6	98.8	98.8	90.5	92.4	96.2	97.8	97	93.6	96.5	96.5	91.8	93.1	93.5	77.4	98.2	96.9	98.6	99	98	99	99.3	99.3	98.7	97	97	99	95.4	95.4	100	98.9	98.3	98.9	99.1	99.1	99.7
MF440656.1_PSV-1_isolate_HuN28_China_2017	98.3	98.1	94.9	97.6	98.8	98.8	90.5	92.4	96.2	99.1	98.3	92	99.5	99.5	91.4	96.2	96.2	77.8	97.7	96.4	99.1	100	99	100	99.3	99.3	98.7	97	97	99	95.4	95.4	100	98.9	98.3	98.9	99.1	99.1	99.7
MF440655.1_PSV-1_isolate_HuN27_China_2017	98.4	98.1	94.8	97.6	98.8	98.8	90.5	92.4	96.2	99.1	98.3	92	99.5	99.5	91.4	96.5	95.9	77.8	97.3	96	97.7	100	99	100	99.6	99.6	99	97	97	99	95.4	95.4	100	98.9	98.3	98.9	99.1	99.1	99.7
MF440654.1_PSV-1_isolate_HuN26_China_2017	98.5	98.3	94.8	98.8	97.6	97.6	90.5	92.4	96.2	99.1	98.3	92	99.5	99.5	91.4	96.9	96.9	77.8	98.2	97.3	98.2	100	99	100	99.6	99.6	99	97	97	99	95.4	95.4	100	98.9	98.3	98.9	99.1	99.1	99.7
MF440653.1_PSV-1_isolate_HuN25_China_2014	97.5	97.4	94.7	97.6	98.8	98.8	90.5	92.4	96.2	99.5	98.7	92.8	98.2	98.2	91	93.1	93.5	79.1	96.9	96.4	96.9	98	97.1	98	98.1	98.1	98.1	97	97	99	90.9	90.9	95.4	98.9	98.3	98.9	99.5	99.1	99.7
MF440652.1_PSV-1_isolate_HuN24_China_2017	98.2	97.9	94.7	96.4	97.6	97.6	90.5	92.4	96.2	100	99.1	92.4	99.5	99.5	91.4	95.2	94.8	77.4	98.6	97.7	98.6	100	99	100	99	99	98.4	97	97	99	95.4	95.4	100	98.3	97.8	98.3	98.9	98.4	99.5
MF440651.1_PSV-1_isolate_HuN23_China_2017	94.5	94.2	96.3	92.8	94	94	90.5	92.4	96.2	93.2	92.4	93.6	89.3	89.3	94.4	80.5	80.2	87.3	98.2	96.9	98.6	100	99	100	99	99	98.4	97	97	99	95.4	95.4	100	99.4	98.9	99.4	98.7	98.2	99.3
MF440650.1_PSV-1_isolate_HuN22_China_2017	94.2	93.9	98.7	95.2	96.4	98.8	90.5	92.4	100	92.8	92	99.5	90.5	90.5	98.7	76.7	76.1	95.4	98.6	97.3	99.1	100	99	100	99	99	98.4	97	97	99	90.9	90.9	95.4	99.4	98.9	99.4	98.7	98.2	99.3
MF440649.1_PSV-1_isolate_HuN21_China_2017	96.5	96.4	94.9	97.6	98.8	98.8	98.1	100	92.4	93.6	92.8	93.6	93.1	93.1	90.1	88.9	89.2	77.8	99.1	97.7	98.6	100	99	100	99.6	99.6	99	98	98	99	95.4	95.4	100	99.4	98.9	99.4	99.1	99.1	99.7
MF440648.1_PSV-1_isolate_HuN20_China_2017	98.4	98	95	97.6	98.8	98.8	90.5	92.4	96.2	99.5	98.7	92.4	98.7	98.7	90.5	95.9	95.2	77.8	98.2	96.9	98.6	100	99	100	99.3	99.3	99.3	97	97	99	95.4	95.4	100	99.4	98.9	99.4	99.3	98.9	100
MF440647.1_PSV-1_isolate_HuN19_China_2017	98.3	97.8	94.7	98.8	97.6	97.6	90.5	92.4	96.2	99.1	98.3	92	99.5	99.5	91.4	96.2	95.5	77.4	97.7	96.4	98.2	98	97.1	98	99.3	99.3	98.7	97	97	99	95.4	95.4	100	98.9	98.3	98.9	99.1	98.7	99.7
MF440646.1_PSV-1_isolate_HuN18_China_2016	98.4	98.1	95	97.6	98.8	98.8	90.5	92.4	96.2	99.5	98.7	92.8	98.2	98.2	91.8	97.9	97.2	77.8	98.2	96.9	98.6	99	98	99	99	99	99	97	97	99	95.4	95.4	100	98.9	98.3	98.9	98.9	98.9	99.5
MF440645.1_PSV-1_isolate_HuN17_China_2016	98.4	98.1	94.9	97.6	98.8	98.8	90.5	92.4	96.2	99.1	98.3	92.4	99.1	99.1	91	97.9	97.2	77.8	98.2	96.9	98.6	100	99	100	99.3	99.3	99.6	96	96	98	95.4	95.4	100	98.9	98.3	98.9	98.7	98.7	99.3
MF440644.1_PSV-1_isolate_HuN16_China_2016	96.8	96.6	94.5	96.4	97.6	97.6	90.5	92.4	96.2	97.8	97	93.6	97	97	92.3	91.8	92.1	77.1	95.5	94.2	96	98	97.1	98	99	99	99	96	96	99	90.9	90.9	95.4	98.3	97.8	99.4	98.7	98.7	98.9
MF440643.1_PSV-1_isolate_HuN15_China_2016	98.2	97.8	94.7	96.4	97.6	97.6	90.5	92.4	96.2	99.5	98.7	92.8	98.7	98.7	91.4	96.2	95.5	76.7	97.7	96.4	99.1	99	98	99	99	99	99	98	98	97	95.4	95.4	100	98.9	98.3	98.9	99.3	98.9	99.5
MF440642.1_PSV-1_isolate_HuN14_China_2016	97.5	97.1	94.8	96.4	97.6	97.6	90.5	92.4	96.2	97.8	97	92.8	97	97	92.3	92.4	92.1	77.4	97.7	96.4	98.2	100	99	100	99.6	99.6	99	98	98	97	95.4	95.4	100	98.3	97.8	98.3	99.1	98.7	99.7
MF440641.1_PSV-1_isolate_HuN13_China_2016	97.5	97.1	94.9	97.6	98.8	96.4	90.5	92.4	96.2	97.8	97	93.6	97	97	92.3	92.4	92.1	77.4	97.7	96.4	99.1	99	98	99	99.3	99.3	99.3	98	98	97	95.4	95.4	100	98.3	97.8	98.3	99.3	98.9	99.5
MF440640.1_PSV-1_isolate_HuN12_China_2016	94.9	94.8	94.6	96.4	97.6	97.6	98.1	100	92.4	93.2	92.4	93.2	87.1	87.1	89.7	84.6	85.3	78.9	96.9	95.5	96.4	100	99	100	99.6	99.6	99	96	96	99	90.9	90.9	95.4	99.4	98.9	99.4	98.4	98.4	99.1
MF440639.1_PSV-1_isolate_HuN11_China_2016	97.4	97.2	94.8	97.6	98.8	98.8	90.5	92.4	96.2	97.8	97	93.6	96.5	96.5	91.8	92.1	92.4	77.4	98.2	97.3	98.2	99	98	99	99.3	99.3	99.3	98	98	97	90.9	90.9	95.4	98.9	98.3	98.9	99.1	99.1	99.3
MF440638.1_PSV-1_isolate_HuN10_China_2016	97.3	97	94.7	96.4	97.6	95.2	90.5	92.4	96.2	97.8	97	93.6	96.5	96.5	91.8	91.8	92.1	76.7	97.3	96	97.7	100	99	100	99.3	99.3	99.3	98	98	97	95.4	95.4	100	98.9	98.3	98.9	99.1	98.7	99.3
MF440637.1_PSV-1_isolate_HuN9_China_2016	93.8	93.5	96.8	95.2	96.4	96.4	98.1	100	92.4	93.6	92.8	93.2	86.3	86.3	91.4	75.4	74.7	94.7	98.6	97.3	98.2	100	99	100	98.7	98.7	99	97	97	99	81.8	81.8	86.3	99.4	98.9	99.4	98.7	98.7	98.9
MF440633.1_PSV-1_isolate_HuN5_China_2016	98.5	98.1	94.8	97.6	98.8	98.8	90.5	92.4	96.2	100	99.1	92.4	99.5	99.5	91.4	95.5	94.8	77.8	99.1	97.7	98.2	100	99	100	99.3	99.3	99.3	97	97	99	95.4	95.4	100	98.9	98.3	98.9	99.3	98.9	99.1
MF440636.1_PSV-1_isolate_HuN8_China_2016	97.2	97	94.9	97.6	98.8	98.8	90.5	92.4	96.2	97.8	97	93.6	97	97	92.3	91.8	92.1	77.4	98.6	97.3	99.1	100	99	100	99	99	99	97	97	98	86.3	86.3	90.9	98.9	98.3	98.9	98.4	98.4	99.1
MF440635.1_PSV-1_isolate_HuN7_China_2016	97.1	96.9	94.8	96.4	97.6	97.6	90.5	92.4	96.2	97.8	97	93.6	97	97	92.3	91.4	91.8	77.1	98.2	96.9	98.2	100	99	100	99	99	99	97	97	98	90.9	90.9	95.4	98.3	97.8	99.4	98.4	98.4	99.1
MF440634.1_PSV-1_isolate_HuN6_China_2016	98.1	97.8	94.6	97.6	98.8	98.8	90.5	92.4	96.2	99.5	98.7	92.8	99.1	99.1	91	96.2	95.5	76.8	98.2	96.9	98.6	100	99	100	99	99	99	97	97	98	90.9	90.9	95.4	98.3	97.8	99.4	98.7	98.7	98.9
OP414067.1_PSV-1_isolate_PF204/con/PicV34_China_2018	98.1	97.8	94.4	97.6	98.8	98.8	90.5	92.4	96.2	99.1	98.3	92.4	99.5	99.5	91.4	95.9	95.9	77.4	97.7	96.9	97.3	98	97.1	98	98.1	98.1	97.5	98	98	99	90.9	90.9	95.4	98.9	98.3	98.9	99.5	99.1	99.3
OP414065.1_PSV-1_isolate_PF201/con/PicV32_China_2018	94.1	93.7	98.2	96.4	97.6	97.6	90.5	92.4	100	92.8	92	99.5	90.1	90.1	98.2	76.7	76.1	95.1	97.7	96.4	98.2	99	98	99	99.6	99.6	99	98	98	99	95.4	95.4	100	98.3	97.8	98.3	98	97.6	98.2
OP414048.1_PSV-1_isolate_PF93/con/PicV15_China_2018	94.5	94.2	98.6	95.2	96.4	98.8	90.5	92.4	100	92.8	92	99.5	90.5	90.5	97.8	78.4	77.8	96.8	98.6	97.3	97.7	100	99	100	99.6	99.6	99	97	97	97	90.9	90.9	95.4	98.9	98.3	98.9	98.9	98.9	99.5
OP414047.1_PSV-1_isolate_PF92/con/PicV14_China_2018	94.7	94.3	98.7	95.2	96.4	98.8	90.5	92.4	100	92.8	92	99.5	90.5	90.5	97.8	78.4	77.8	96.4	99.5	98.2	98.6	100	99	100	99.6	99.6	99	97	97	97	90.9	90.9	95.4	99.4	98.9	99.4	99.3	98.9	100
OP414045.1_PSV-1_isolate_PF78/con/PicV12_China_2018	96.7	96.6	94.8	97.6	98.8	98.8	98.1	100	92.4	94.9	94.1	94.5	94	94	90.5	90.1	90.4	77.8	98.2	97.3	98.2	100	99	100	99	99	98.4	97	97	98	90.9	90.9	95.4	99.4	98.9	99.4	98.9	98.9	99.5
OP414042.1_PSV-1_isolate_PF198/con/PicV9_China_2018	97.2	97	94.9	97.6	98.8	98.8	90.5	92.4	96.2	97.8	97	93.6	97	97	92.3	91.4	91.8	77.4	97.3	96	97.7	99	98	99	99	99	99	98	98	99	100	100	95.4	97.8	97.2	98.9	99.3	98.9	99.5
MZ679275.1_PSV-1_isolate_8-k141_170871_China_2022	94.5	94.3	94.2	94	95.2	94	98.1	100	92.4	91.5	90.7	92.4	87.1	87.1	90.5	81.9	81.9	77.5	98.2	97.7	98.2	99	98	99	99.6	99.6	99	95	95	95	100	100	95.4	98.3	97.8	99.4	99.1	98.7	99.3
MN939544.1_PSV-1_strain_HNHB-02_China_2016	94.8	94.5	96.5	92.8	94	94	90.5	92.4	96.2	93.2	92.4	98.3	90.5	90.5	94	81.2	80.8	87	96.9	96	96.9	100	99	100	99.6	99.6	99	97	97	99	90.9	90.9	95.4	99.4	98.9	99.4	99.3	99.1	99.1
MN939543.1_PSV-1_strain_HNXX-02_China_2017	94.8	94.6	96.6	94	95.2	95.2	90.5	92.4	96.2	93.2	92.4	98.3	90.5	90.5	94	80.8	80.5	87	97.7	96.9	97.7	100	99	100	99.6	99.6	99	97	97	99	90.9	90.9	95.4	99.4	98.9	99.4	99.3	99.1	99.1
MN939541.1_PSV-1_strain_HNHB-01/CHN/2016_China_2016	94.9	94.7	96.7	94	95.2	95.2	90.5	92.4	96.2	93.2	92.4	98.3	90.5	90.5	94	81.5	81.2	87.3	97.7	96.9	97.7	100	99	100	99.6	99.6	99	97	97	99	90.9	90.9	95.4	99.4	98.9	99.4	99.3	99.1	99.1
KX354743.1_PSV-1_strain_HuN4_China_2015	94.9	94.5	96.6	92.8	94	94	90.5	92.4	96.2	94.9	94.1	96.2	90.5	90.5	94	80.9	80.6	87.7	98.2	96.9	97.7	99	98	99	99	99	99	96	96	99	95.4	95.4	100	98.9	98.3	100	99.5	99.1	99.3
KX354742.1_PSV-1_strain_HuN3_China_2015	94.8	94.5	96.4	96.4	97.6	97.6	88.6	90.5	94.3	92.8	92	95.7	91.4	91.4	94	80.5	80.5	87.3	98.2	97.3	98.2	100	99	100	99.6	99.6	99	97	97	97	90.9	90.9	95.4	98.3	97.8	99.4	98.9	98.4	99.1
KX354741.1_PSV-1_strain_HuN2_China_2015	94.4	94.2	97	89.2	90.4	92.8	86.7	88.6	96.2	92.8	92	99.1	90.5	90.5	95.2	80.8	80.5	87.7	98.2	96.9	98.6	100	99	100	98.4	98.4	98.7	97	97	99	95.4	95.4	100	98.9	98.3	98.9	99.3	99.3	99.5
KX354740.1_PSV-1_strain_HuN1_China_2015	96.5	96.2	96.3	95.2	96.4	98.8	90.5	92.4	100	92.8	92	99.5	92.7	92.7	97	92.4	92.1	77.1	98.2	96.9	98.6	100	99	100	99.3	99.3	99.6	97	97	99	95.4	95.4	100	98.9	98.3	98.9	99.1	99.1	99.7
LC326556.1_PSV-1_strain_Jpsv447_Japan_2009	93.5	93.3	95.1	96.4	97.6	97.6	86.7	88.6	92.4	94.9	94.1	95.3	90.1	90.1	94.4	81.2	80.5	87.7	96.9	96.4	96.9	100	99	100	94.2	94.2	93.6	89	89	89	90.9	90.9	95.4	98.3	97.8	99.4	98.2	98.2	98.9
LC326555.1_PSV-1_strain_Jpsv1315_Japan_2009	93.6	93.3	95.1	95.2	96.4	96.4	90.5	92.4	96.2	94.9	94.1	95.3	90.1	90.1	94.4	81.2	80.5	87.3	96.9	96.4	96.9	100	99	100	94.2	94.2	93.6	89	89	89	90.9	90.9	95.4	97.8	97.2	98.9	98.4	98.4	99.1
LC425394.1_PSV-1_Strain_PSV/Porcine/JPN/MoI2-2/2015_Japan_2015	96.6	96.4	94.5	96.4	97.6	95.2	90.5	92.4	96.2	97	96.2	94.5	94.8	94.8	93.1	93.5	93.5	79.1	96.4	95.1	95.5	100	99	100	97.8	97.8	97.2	96	96	95	90.9	90.9	95.4	98.9	98.3	98.9	98.2	98.2	98.9
LC425395.1_PSV-1_Strain_PSV/Porcine/JPN/HgOg2-5/2015_Japan_2015	96	95.8	94.2	96.4	97.6	95.2	90.5	92.4	96.2	97	96.2	94.5	94.8	94.8	93.1	91.1	91.4	78.1	96.9	96	96	96.1	95.2	96.1	97.5	97.5	96.9	94	94	96	86.3	86.3	90.9	99.4	98.9	99.4	98	97.6	98.7
LC425396.1_PSV-1_Strain_PSV/Porcine/JPN/DeTk2-2/2015_Japan_2015	94.9	94.7	94.4	97.6	98.8	96.4	96.2	98.1	94.3	92.4	91.5	93.6	87.1	87.1	90.1	86.3	86.6	79.6	96.9	95.5	96.4	100	99	100	98.4	98.4	97.8	98	98	98	90.9	90.9	95.4	98.3	97.8	98.3	98.4	98.4	98.7
LC425397.1_PSV-1_Strain_PSV/Porcine/JPN/Iba26-489S/2015_Japan_2015	94.1	93.9	95.4	96.4	97.6	97.6	90.5	92.4	96.2	94.9	94.1	94.5	90.1	90.1	94.4	81.9	81.2	87.7	94.2	93.8	94.6	98	97.1	98	97.8	97.8	97.2	94	94	94	100	100	95.4	98.9	98.3	98.9	97.8	97.8	98.4
LC425398.1_PSV-1_Strain_PSV/Porcine/JPN/Ishi-Ka2/2015_Japan_2015	94.9	94.8	93.4	97.6	98.8	98.8	90.5	92.4	96.2	97	96.2	94.1	94.8	94.8	94.4	90.1	90.4	78.9	87.1	87.1	87.1	98	97.1	98	97.5	97.5	96.9	91	91	91	90.9	90.9	95.4	98.9	98.3	98.9	97.8	97.4	98.4
LC425399.1_PSV-1_Strain_PSV/Porcine/JPN/Ishi-Miya3/2015_Japan_2015	95	94.8	93.2	94	95.2	92.8	98.1	100	92.4	96.6	95.7	94.1	94.8	94.8	94.4	90.1	90.1	78.8	85.8	85.8	85.8	98	97.1	98	98.1	98.1	97.5	95	95	95	95.4	95.4	90.9	98.3	97.8	99.4	97.6	97.1	97.8
LC425401.1_PSV-1_Strain_PSV/Porcine/JPN/HgTa2-1/2015_Japan_2015	95.8	95.6	94.3	98.8	100	97.6	90.5	92.4	96.2	96.6	95.7	93.6	94.4	94.4	93.5	92.1	92.1	78.6	92	91.5	92.4	99	98	99	97.8	97.8	97.2	94	94	95	86.3	86.3	90.9	98.9	98.3	100	98	97.6	98.7
LC425402.1_PSV-1_Strain_PSV/Porcine/JPN/HkKa2-2/2015_Japan_2015	96	95.8	95.3	98.8	100	97.6	90.5	92.4	96.2	95.7	94.9	94.5	91.8	91.8	91.8	87	87.3	82.5	98.2	97.3	97.3	100	99	100	98.4	98.4	97.8	97	97	97	90.9	90.9	95.4	98.3	97.8	98.3	99.5	99.1	99.7
LC425403.1_PSV-1_Strain_PSV/Porcine/JPN/HkKa2-3/2015_Japan_2015	96	95.7	95.4	98.8	100	97.6	90.5	92.4	96.2	95.7	94.9	94.5	91.8	91.8	91.8	87	87.3	82.5	97.7	96.4	98.2	100	99	100	98.4	98.4	97.8	97	97	97	90.9	90.9	95.4	98.3	97.8	98.3	99.5	99.1	99.7
LC425404.1_PSV-1_Strain_PSV/Porcine/JPN/HgTa2-2/2015_Japan_2015	95.8	95.6	94.4	96.4	97.6	95.2	90.5	92.4	96.2	97	96.2	94.5	94.8	94.8	93.1	90.1	90.4	78	95.1	94.2	95.1	98	97.1	98	97.5	97.5	97.5	94	94	94	86.3	86.3	90.9	98.9	98.3	100	98	97.6	98.7
LC425405.1_PSV-1_Strain_PSV/Porcine/JPN/HgYa2-1/2015_Japan_2015	95.1	94.9	94.8	98.8	100	97.6	90.5	92.4	96.2	95.7	94.9	94.5	92.7	92.7	92.3	84.6	85.6	81.9	97.7	96.4	96.9	98	97.1	98	97.8	97.8	97.2	93	93	95	86.3	86.3	90.9	98.9	98.3	100	98	97.6	98.7
LC425406.1_PSV-1_Strain_PSV/Porcine/JPN/HgYa2-2/2015_Japan_2015	96.1	95.9	94.3	96.4	97.6	95.2	90.5	92.4	96.2	97	96.2	94.5	94.8	94.8	93.1	90.7	91.4	77.8	97.7	96.4	96.9	98	97.1	98	97.8	97.8	97.2	93	93	95	86.3	86.3	90.9	98.9	98.3	100	97.8	97.4	98.4
LC425407.1_PSV-1_Strain_PSV/Porcine/JPN/HgYa2-3/2015_Japan_2015	96.5	96.3	94.5	97.6	98.8	98.8	98.1	100	92.4	96.2	95.3	94.1	94.8	94.8	93.1	92.1	92.1	79.1	97.3	96.4	96.4	99	98	99	97.8	97.8	97.2	93	93	95	86.3	86.3	90.9	99.4	98.9	99.4	98.2	97.8	98.9
LC425408.1_PSV-1_Strain_PSV/Porcine/JPN/HgYa2-4/2015_Japan_2015	96.6	96.3	94.5	97.6	98.8	98.8	98.1	100	92.4	96.2	95.3	94.1	94.8	94.8	93.1	92.4	92.4	79.5	97.3	96.4	96.4	99	98	99	97.8	97.8	97.2	93	93	95	86.3	86.3	90.9	99.4	98.9	99.4	98.2	97.8	98.9
LC425409.1_PSV-1_Strain_PSV/Porcine/JPN/Ishi-Im1/2015_Japan_2015	94.5	94.3	94.1	97.6	98.8	98.8	90.5	92.4	96.2	95.7	94.9	94.1	92.3	92.3	91.8	84.3	85.3	81.2	96.9	95.5	96.9	100	99	100	95.1	95.1	94.5	92	92	90	90.9	90.9	95.4	98.3	97.8	98.3	97.8	97.4	98.4
LC425410.1_PSV-1_Strain_PSV/Porcine/JPN/Ishi-Im3/2015_Japan_2015	94.5	94.4	94	97.6	98.8	98.8	90.5	92.4	96.2	95.7	94.9	94.1	92.3	92.3	91.8	84.3	85.3	80.9	97.7	96.4	96.9	100	99	100	94.8	94.8	94.2	92	92	90	90.9	90.9	95.4	98.3	97.8	98.3	97.8	97.4	98.4
LC425411.1_PSV-1_Strain_PSV/Porcine/JPN/Ishi-Ka1/2015_Japan_2015	94.9	94.8	93.4	97.6	98.8	98.8	90.5	92.4	96.2	97	96.2	94.1	94.8	94.8	94.4	90.1	90.4	78.9	87.1	87.1	87.1	98	97.1	98	97.5	97.5	96.9	91	91	91	90.9	90.9	95.4	98.9	98.3	98.9	97.8	97.4	98.4
LC425412.1_PSV-1_Strain_PSV/Porcine/JPN/Ishi-Ya8/2015_Japan_2015	94.4	94.1	94.4	98.8	100	97.6	90.5	92.4	96.2	94.9	94.1	93.6	92.3	92.3	91.8	82.9	82.9	83.8	97.3	96.4	96.4	99	98	99	95.1	95.1	94.5	92	92	92	90.9	90.9	95.4	97.8	97.2	97.8	98.4	98	98.7
LC425414.1_PSV-1_Strain_PSV/Porcine/JPN/MoI2/2016_Japan_2016	96.6	96.5	94.6	96.4	97.6	95.2	90.5	92.4	96.2	97	96.2	94.5	94.4	94.4	92.7	91.4	92.1	78.4	97.7	96.4	97.3	98	97.1	98	98.4	98.4	97.8	98	98	98	90.9	90.9	95.4	98.3	97.8	98.3	98.7	98.7	98.9
LC425415.1_PSV-1_Strain_PSV/Porcine/JPN/MoI3/2016_Japan_2016	96.2	96.1	95	97.6	98.8	98.8	90.5	92.4	96.2	96.6	95.7	94.1	94	94	93.1	89.4	90.1	81.2	96.9	96	96	98	97.1	98	97.8	97.8	97.8	98	98	98	90.9	90.9	95.4	98.3	97.8	98.3	98.9	98.9	99.1
LC425416.1_PSV-1_Strain_PSV/Porcine/JPN/Ishi-Ka2/2017_Japan_2017	95	94.8	93.3	97.6	98.8	98.8	92.4	94.3	98.1	95.7	94.9	94.1	92.7	92.7	91.8	91.4	91.4	78.2	87.1	87.1	87.1	98	97.1	98	98.4	98.4	97.8	91	91	91	95.4	95.4	100	98.9	98.3	98.9	98	97.6	98.7
LC425417.1_PSV-1_Strain_PSV/Porcine/JPN/HgOg11/2018_Japan_2018	95.9	95.7	94	94	95.2	94	90.5	92.4	96.2	95.3	95.3	92	94.8	94.8	93.1	91.1	91.4	78.1	96.4	95.1	96	99	98	99	97.8	97.8	97.2	93	93	96	90.9	90.9	95.4	98.9	98.3	98.9	98	97.6	98.7
KJ821021.1_PSV-1_isolate_KS055217_South Korea_2005	95.1	95.1	94.5	97.6	98.8	97.6	90.5	92.4	96.2	94.9	94.1	93.2	90.1	90.1	90.5	87.3	88	81	95.1	94.2	94.2	100	99	100	97.8	97.8	97.8	95	95	95	100	100	95.4	98.9	98.3	100	98.2	98.2	98.9
KJ821020.1_PSV-1_isolate_KS05151_South Korea_2005	97.2	97	93.9	98.8	100	97.6	90.5	92.4	96.2	97.4	97	93.2	98.7	98.7	90.5	94.1	94.1	77.8	95.1	93.8	95.1	99	98	99	97.2	97.2	97.2	94	94	94	95.4	95.4	90.9	99.4	98.9	99.4	99.1	99.1	99.3
KJ821019.1_PSV-1_isolate_KS04105_South Korea_2004	96.5	96.3	94.5	98.8	100	97.6	90.5	92.4	96.2	96.6	95.7	94.1	94.8	94.8	92.3	92.1	91.8	79.6	95.1	94.2	94.2	100	99	100	98.1	98.1	97.5	93	93	93	100	100	95.4	98.3	97.8	98.3	99.1	99.1	99.7
OQ722365.1_PSV-1_isolate_KU2022PSV09_2022_South Korea_2022	95.1	94.8	96.6	94	95.2	95.2	88.6	90.5	98.1	94.5	93.6	95.7	91.4	91.4	94	80.5	80.5	87.7	98.2	96.9	98.2	100	99	100	99.6	99.6	99	97	97	97	95.4	95.4	100	99.4	98.9	99.4	99.3	99.3	99.5
OQ722364.1_PSV-1_isolate_KU2022PSV08_2022_South Korea_2022	94.9	94.6	96.5	94	95.2	95.2	88.6	90.5	98.1	94.1	93.2	95.7	90.1	90.1	95.2	80.5	80.5	87.7	98.6	97.3	97.7	100	99	100	99.3	99.3	98.7	97	97	97	95.4	95.4	100	98.9	98.3	98.9	99.5	99.1	99.3
OQ722363.1_PSV-1_isolate_KU2022PSV07_2022_South Korea_2022	94.8	94.5	96.6	95.2	96.4	96.4	92.4	94.3	94.3	92.8	92	95.3	89.7	89.7	95.7	80.8	80.5	88.3	98.2	96.9	97.3	100	99	100	99.6	99.6	99	97	97	97	95.4	95.4	100	98.9	98.3	98.9	99.1	99.1	99.3
OQ722362.1_PSV-1_isolate_KU2022PSV06_2022_South Korea_2022	95.1	94.9	96.6	98.8	100	97.6	90.5	92.4	96.2	94.9	94.1	95.3	90.5	90.5	94.8	80.8	80.8	87.3	97.7	96.4	97.7	100	99	100	99	99	99	98	98	98	100	100	95.4	98.3	97.8	99.4	99.1	99.1	99.3
OQ722361.1_PSV-1_isolate_KU2022PSV05_2022_South Korea_2022	95.7	95.5	95.8	97.6	98.8	98.8	90.5	92.4	96.2	94.5	93.6	94.9	91.8	91.8	92.3	85.6	86.3	82.2	96.9	95.5	97.7	100	99	100	99	99	99	97	97	97	95.4	95.4	100	99.4	98.9	99.4	99.3	98.9	100
OQ722360.1_PSV-1_isolate_KU2022PSV04_2022_South Korea_2022	97.8	97.4	94.7	98.8	97.6	97.6	90.5	92.4	96.2	95.7	94.9	92.8	99.1	99.1	90.5	94.5	94.5	79.1	97.7	96.4	96.9	99	98	99	99.3	99.3	98.7	97	97	97	95.4	95.4	100	99.4	98.9	99.4	99.3	98.9	99.5
OQ722359.1_PSV-1_isolate_KU2022PSV03_2022_South Korea_2022	96.6	96.4	95.1	92.8	94	94	96.2	98.1	92.4	94.1	93.2	93.6	94.4	94.4	91	88.7	89	81	99.1	97.7	98.6	100	99	100	99.6	99.6	99	98	98	96	95.4	95.4	100	99.4	98.9	99.4	99.3	99.1	99.5
OQ722358.1_PSV-1_isolate_KU2022PSV02_2022_South Korea_2022	97.3	97.1	94.2	94	95.2	95.2	90.5	92.4	96.2	97.4	96.6	94.1	98.2	98.2	90.5	93.5	93.5	77.1	96.9	95.5	96.9	100	99	100	98.4	98.4	98.1	94	94	94	100	100	95.4	99.4	98.9	99.4	99.1	99.1	99.3
OQ722357.1_PSV-1_isolate_KU2022PSV01_2022_South Korea_2022	93.3	93.2	94.1	94	95.2	95.2	88.6	90.5	98.1	92.8	92	93.6	84.1	84.1	88.8	78.1	78.4	77.8	96.4	96	96.4	100	99	100	98.7	98.7	98.1	94	94	94	100	100	95.4	98.3	97.8	98.3	98.7	98.7	99.3
KY053835.1_PSV-1_isolate_IVRI/PSV/SPF/C-6/2015_India_2015	93.2	93.1	93.1	94	95.2	97.6	98.1	100	92.4	93.6	92.8	94.5	90.1	90.1	92.7	86.3	86.3	80.9	86.2	86.2	86.2	99	98	99	97.8	97.8	97.2	92	92	93	86.3	86.3	90.9	97.2	96.7	98.3	95.8	95.8	96.5
MN241819.1_PSV-1_strain_PSV/IND/WB-76-tc/2018_India_2018	94.9	94.8	94.7	98.8	100	97.6	90.5	92.4	96.2	95.3	94.5	95.3	92.3	92.3	95.2	89.4	89.7	83.8	91.1	90.7	91.1	98	97.1	98	97.8	97.8	97.5	96	96	95	95.4	95.4	90.9	97.2	96.7	98.3	97.1	97.1	97.8
MN241820.1_PSV-1_strain_PSV/IND/TN-400-tc/2016_India_2016	94.4	94.3	94.4	98.8	100	97.6	90.5	92.4	96.2	95.3	94.5	95.3	92.3	92.3	95.2	86	86.3	82.1	91.1	90.7	91.1	98	97.1	98	97.8	97.8	97.5	96	96	95	95.4	95.4	90.9	96.7	96.1	97.8	97.1	97.1	97.8
LC493088.1_PSV-1_isolate_XTND/2018_Viet Nam_2018	94.5	94.2	98.1	97.6	98.8	98.8	90.5	92.4	100	92.8	92	99.1	90.5	90.5	97.8	77.8	77.4	93.3	98.2	96.9	98.6	100	99	100	99	99	98.4	97	97	99	95.4	95.4	100	98.9	98.3	98.9	99.3	98.9	99.1
KX810827.1_PSV-1_strain_ISU-SHIC_2016_USA_2016	93.7	93.4	93.2	95.2	96.4	96.4	98.1	96.2	88.6	92.8	92	94.1	87.1	87.1	90.1	84.3	84.6	77.8	97.3	96	97.7	100	99	100	94.8	94.8	94.2	90	90	88	90.9	90.9	95.4	98.3	97.8	98.3	98	97.6	98.4
KX574284.1_PSV-1_strain_USA/IA33375/2015_USA_2015	95.1	95	93.1	95.2	96.4	96.4	90.5	92.4	96.2	96.6	95.7	94.5	92.3	92.3	91.8	91.4	91.4	77.1	96	95.1	96	100	99	100	94.8	94.8	94.2	91	91	89	81.8	81.8	86.3	97.2	97.8	97.8	97.8	97.8	98
MW504511.1_PSV-1_isolate_15214_SapA_len_7546_cov_13.051395_USA_2018	95.5	95.4	93.6	95.2	96.4	96.4	90.5	92.4	96.2	95.7	94.9	93.6	94	94	92.3	92.1	92.4	78.4	97.3	96.4	97.7	100	99	100	94.8	94.8	94.2	92	92	90	81.8	81.8	86.3	98.9	98.3	98.9	97.8	97.8	98
MW504512.1_PSV-1_isolate_15210_SapA_len_7522_cov_26.400027_USA_2018	93.9	93.9	93.4	95.2	96.4	96.4	98.1	100	92.4	92.8	92	92.8	87.6	87.6	90.5	84.9	85.6	79.2	96.9	96.4	96.9	99	98	99	94.5	94.5	93.9	91	91	89	81.8	81.8	86.3	98.9	98.3	98.9	99.1	99.1	99.3
MW504513.1_PSV-1_isolate_15209_SapA_len_7520_cov_20.655325_USA_2018	94.1	94	93.5	95.2	96.4	96.4	98.1	100	92.4	92.8	92	92.8	87.6	87.6	90.5	84.9	85.6	78.5	96.9	96	97.3	100	99	100	94.8	94.8	94.2	92	92	90	81.8	81.8	86.3	99.4	98.9	99.4	99.1	99.1	99.3
LC508226.1_PSV-1_Strain_PSV-20-V_Zambia_2018	94.8	94.6	96.3	96.4	97.6	97.6	90.5	92.4	96.2	95.3	94.5	95.7	90.5	90.5	94	80.9	80.6	87	96.9	95.5	96.4	100	99	100	98.4	98.4	98.4	97	97	99	95.4	95.4	100	99.4	98.9	99.4	98.9	98.9	99.5
LC508227.1_PSV-1_Strain_PSV-21-V_Zambia_2018	94.9	94.8	94.4	95.2	96.4	96.4	98.1	100	92.4	92.4	91.5	92	88	88	89.3	84.9	85.3	79.2	96.4	95.5	96	100	99	100	98.4	98.4	98.4	97	97	99	100	100	95.4	99.4	98.9	99.4	98.7	98.7	99.3
LC508228.1_PSV-1_Strain_PSV-21-B_Zambia_2018	94.9	94.8	94.4	95.2	96.4	96.4	98.1	100	92.4	92	91.1	92	88	88	89.3	84.9	85.3	79.2	96.9	96	96.4	100	99	100	98.7	98.7	98.7	97	97	99	100	100	95.4	99.4	98.9	99.4	98.4	98.4	99.1
LC508229.1_PSV-1_Strain_PSV-22-B_Zambia_2018	94.8	94.7	94.4	95.2	96.4	96.4	98.1	100	92.4	92	91.1	92	87.6	87.6	88.8	84.6	84.9	79.6	96.4	95.5	96	100	99	100	98.7	98.7	98.7	97	97	99	100	100	95.4	99.4	98.9	99.4	98.7	98.7	99.3
LC508230.1_PSV-1_Strain_PSV-23-V_Zambia_2018	94.7	94.5	94.3	94	95.2	95.2	98.1	100	92.4	92	91.1	92	88	88	89.3	84.9	84.6	79.2	96.4	95.5	96	100	99	100	98.4	98.4	98.4	97	97	99	100	100	95.4	98.3	97.8	99.4	98.7	98.7	99.3
LC508231.1_PSV-1_Strain_PSV-23-B_Zambia_2018	94.8	94.5	94.4	94	95.2	95.2	98.1	100	92.4	92	91.1	92	87.6	87.6	88.8	85.3	84.9	79.6	96.4	95.5	96	100	99	100	98.7	98.7	98.7	97	97	99	100	100	95.4	98.3	97.8	99.4	98.7	98.7	99.3
LC508232.1_PSV-1_Strain_PSV-26-B_Zambia_2018	94.6	94.5	96.1	95.2	96.4	96.4	90.5	92.4	96.2	94.5	93.6	95.3	91	91	94	80.5	80.2	87.3	96.9	96.4	96.9	100	99	100	98.7	98.7	99	96	96	96	90.9	90.9	95.4	99.4	98.9	99.4	98.7	98.7	98.9
LC508233.1_PSV-1_Strain_PSV-46-V_Zambia_2018	93.8	93.6	96	95.2	96.4	96.4	90.5	92.4	96.2	94.9	94.1	96.2	92.3	92.3	96.5	79.5	79.1	91.2	89.3	88.9	88.4	98	97.1	98	99	99	98.4	97	97	97	95.4	95.4	100	97.2	96.7	98.3	98.7	98.7	98.9
LC508234.1_PSV-1_Strain_PSV-46-B_Zambia_2018	93.9	93.7	96.1	95.2	96.4	96.4	90.5	92.4	96.2	94.9	94.1	96.2	92.3	92.3	96.5	79.5	79.1	91.2	89.3	88.9	88.4	98	97.1	98	99.3	99.3	98.7	97	97	97	95.4	95.4	100	97.2	96.7	98.3	98.7	98.7	98.9
MH513612.1_PSV-1_strain_OPY-1-Corsica_2017	93.4	93.3	94.8	97.6	98.8	96.4	86.4	88.1	83	94.5	93.6	96.6	92.3	92.3	96.1	81.5	81.2	88.3	89.3	88.9	89.8	96.1	95.2	96.1	97.5	97.5	96.9	95	95	95	95.4	95.4	90.9	98.3	97.8	98.3	97.4	97.6	98
NC_003987.1_PSV-1_strain_V13_Germany_1960	93	92.9	92.8	96.4	97.6	97.6	98.1	100	92.4	92.4	91.5	92.8	89.7	89.7	90.5	84.3	84.3	80.6	87.1	86.7	88	98	97.1	98	98.1	98.1	97.5	95	95	96	95.4	95.4	90.9	97.2	96.7	98.3	95.2	95.2	95.8
LT900497.1_PSV-1_isolate_PSV_GER_L00798-K11_14-02_Germany_2014	93.1	92.8	96.3	97.6	98.8	98.8	87.7	89.4	87.7	93.6	92.8	95.7	91	91	98.2	77.1	76.4	95.1	88.9	88	88.9	97.1	96.1	97.1	98.7	98.7	98.1	96	96	96	86.3	86.3	81.8	98.3	97.8	99.4	98.4	98.4	98.2
MK497044.1_PSV-1_strain_DIAPD5469-10_Italy_2015	95.5	95.4	93.2	94	95.2	92.8	86.4	88.1	83	96.6	95.7	94.5	95.2	95.2	92.3	92.1	91.8	77.4	89.8	89.3	90.2	99	98	99	97.8	97.8	97.2	95	95	95	95.4	95.4	90.9	98.3	97.8	99.4	98.2	98.2	98.9
MN836683.1_PSV-1_isolate_SwPSV75BO2012_Italy_2012	95.5	95.3	92.9	96.4	97.6	95.2	86.4	88.1	83	96.2	95.3	95.3	96.5	96.5	91	94.1	94.1	78.4	89.3	88.9	90.7	99	98	99	94.8	94.8	94.8	96	96	96	95.4	95.4	90.9	98.9	98.3	98.9	98	97.6	98.2
MN807752.1_PSV-2_strain_SZ1M-F/PSV/HUN/2013_Hungary_2013	84.3	84.3	84.6	88	89.2	91.6	92.4	92.4	84.9	88.2	88.2	88.6	77.3	77.3	78.2	63.2	63.2	62.5	73.4	73	73.4	91.4	90.4	91.4	92.4	92.4	91.8	85	85	87	86.3	86.3	90.9	82.4	82.4	82.9	96.3	96.3	96.9
